# Supplementary material for: Long Term Benefits on Social Behaviour after Early Life Socialization of Piglets
Source: Animals (Basel). 2018 Oct 29;8(11):192. doi: 10.3390/ani8110192 (PMC6262459; doi:10.3390/ani8110192)
Supplement: Supplementary file 1 [file animals-08-00192-s001.zip]

Archive with 4 entries (4 files):
- Dataset 1_Sow teat damage.xlsx
- Dataset 2_Piglets preweaning.xlsx
- Dataset 3_Pigs postweaning.xlsx
- Dataset 4_RI test.xlsx
