# Supplementary material for: Long Term Benefits on Social Behaviour after Early Life Socialization of Piglets
Source: Animals (Basel). 2018 Oct 29;8(11):192. doi: 10.3390/ani8110192 (PMC6262459; doi:10.3390/ani8110192)
Supplement: Supplementary file 1 [file animals-08-00192-s001.zip › Dataset 1_Sow teat damage.xlsx]

## Sheet: Sow teat damage
Batch	Sow	Parity	Group	Treatment	N teat left	N teat right	Left_D14	Right_D14	Left_D15	Right_D15	Left_D26	Right_D26
1	BF193	4	CON	CON	1	1	0	0	0	0	0	0
1	BF193	4	CON	CON	2	2	0	0	0	0	0	0
1	BF193	4	CON	CON	3	3	0	0	0	0	0	0
1	BF193	4	CON	CON	4	4	0	0	0	0	5	5
1	BF193	4	CON	CON	5	5	0	0	0	0	5	3
1	BF193	4	CON	CON	6	6	0	0	0	0	5	0
1	BF193	4	CON	CON	7	7	2	0	2	0	2	2
1	BF193	4	CON	CON	8	8		0		0		0
1	BF260	4	CON	CON	1	1	0	0	0	0	0	0
1	BF260	4	CON	CON	2	2	0	0	0	0	0	0
1	BF260	4	CON	CON	3	3	0	0	0	0	0	0
1	BF260	4	CON	CON	4	4	0	0	0	0	0	0
1	BF260	4	CON	CON	5	5	0	0	0	0	0	2
1	BF260	4	CON	CON	6	6	0	0	2	0	3	0
1	BF260	4	CON	CON	7	7	0	0	0	0	0	0
1	BF260	4	CON	CON	8	8	0	0	0	0	0	0
1	BF263	4	SOC2B	SOC	1	1	0	0	0	0	0	0
1	BF263	4	SOC2B	SOC	2	2	0	0	0	0	0	0
1	BF263	4	SOC2B	SOC	3	3	0	0	0	0	0	1
1	BF263	4	SOC2B	SOC	4	4	0	0	2	0	2	3
1	BF263	4	SOC2B	SOC	5	5	0	3	3	3	0	3
1	BF263	4	SOC2B	SOC	6	6	2	3	3	3	3	2
1	BF263	4	SOC2B	SOC	7	7	0		0		1
1	BF263	4	SOC2B	SOC	8	8	2		2		2
1	BF286	4	CON	CON	1	1	2	2	2	2	2	0
1	BF286	4	CON	CON	2	2	0	0	0	0	0	0
1	BF286	4	CON	CON	3	3	0	0	0	0	0	0
1	BF286	4	CON	CON	4	4	0	0	0	0	0	0
1	BF286	4	CON	CON	5	5	0	0	0	0	0	0
1	BF286	4	CON	CON	6	6	0	0	0	0	0	0
1	BF286	4	CON	CON	7	7	0	3	0	2	0	1
1	BF286	4	CON	CON	8	8	1	0	1	0	1	0
1	BF3244	5	SOC1A	SOC	1	1	0	0	0	0	0	2
1	BF3244	5	SOC1A	SOC	2	2	0	0	0	0	0	2
1	BF3244	5	SOC1A	SOC	3	3	0	0	0	0	2	0
1	BF3244	5	SOC1A	SOC	4	4	0	0	1	0	2	0
1	BF3244	5	SOC1A	SOC	5	5	0	0	0	0	0	0
1	BF3244	5	SOC1A	SOC	6	6	0	0	3	0	0	2
1	BF3244	5	SOC1A	SOC	7	7	2	0	2	0	2	2
1	BF3244	5	SOC1A	SOC	8	8		2		2		3
1	BF3249	5	SOC3A	SOC	1	1	2	0	2	0	0	0
1	BF3249	5	SOC3A	SOC	2	2	0	0	0	0	0	0
1	BF3249	5	SOC3A	SOC	3	3	0	0	0	0	0	0
1	BF3249	5	SOC3A	SOC	4	4	2	0	2	0	2	0
1	BF3249	5	SOC3A	SOC	5	5	2	2	3	2	3	2
1	BF3249	5	SOC3A	SOC	6	6	2	2	2	2	3	0
1	BF3249	5	SOC3A	SOC	7	7	0	0	0	0	2	0
1	BF3249	5	SOC3A	SOC	8	8	0		0		2	0
1	BF328	5	SOC3B	SOC	1	1	0	0	0	0	0	0
1	BF328	5	SOC3B	SOC	2	2	0	4	0	4	0	4
1	BF328	5	SOC3B	SOC	3	3	0	0	0	1	2	1
1	BF328	5	SOC3B	SOC	4	4	0	0	0	0	3	2
1	BF328	5	SOC3B	SOC	5	5	0	0	0	0	0	2
1	BF328	5	SOC3B	SOC	6	6	2	0	2	3	3	2
1	BF328	5	SOC3B	SOC	7	7	0	0	0	0	0	2
1	BF328	5	SOC3B	SOC	8	8		4		4		4
1	BF353	3	SOC2A	SOC	1	1	0	4	0	4	2	4
1	BF353	3	SOC2A	SOC	2	2	0	0	0	0	0	0
1	BF353	3	SOC2A	SOC	3	3	0	0	0	0	0	0
1	BF353	3	SOC2A	SOC	4	4	0	0	0	0	0	0
1	BF353	3	SOC2A	SOC	5	5	0	0	0	0	0	0
1	BF353	3	SOC2A	SOC	6	6	0	0	0	0	0	2
1	BF353	3	SOC2A	SOC	7	7	0	2	0	2	3	2
1	BF353	3	SOC2A	SOC	8	8		2	8	2		2
1	BF391	1	SOC1B	SOC	1	1	4	4	4	4	4	4
1	BF391	1	SOC1B	SOC	2	2	0	0	0	0	2	0
1	BF391	1	SOC1B	SOC	3	3	0	0	0	0	1	0
1	BF391	1	SOC1B	SOC	4	4	0	0	0	0	3	2
1	BF391	1	SOC1B	SOC	5	5	0	0	0	0	0	0
1	BF391	1	SOC1B	SOC	6	6	0	0	0	0	0	3
1	BF391	1	SOC1B	SOC	7	7	0	0	0	0	3	3
1	BF391	1	SOC1B	SOC	8	8	0		0		0
1	BF392	1	CON	CON	1	1	0	0	0	0	0	0
1	BF392	1	CON	CON	2	2	0	0	0	0	0	0
1	BF392	1	CON	CON	3	3	0	0	0	0	0	0
1	BF392	1	CON	CON	4	4	0	0	0	0	0	0
1	BF392	1	CON	CON	5	5	0	4	0	4	0	4
1	BF392	1	CON	CON	6	6	0	0	0	0	2	2
1	BF392	1	CON	CON	7	7	0	4	0	4	2	4
1	BF392	1	CON	CON	8	8	0	0	0	0	2	2
1	BF392	1	CON	CON	9	9		0				3
1	BF395	1	CON	CON	1	1	0	0	0	0	0	2
1	BF395	1	CON	CON	2	2	0	0	0	0	0	2
1	BF395	1	CON	CON	3	3	0	0	0	0	3	0
1	BF395	1	CON	CON	4	4	0	0	0	0	3	0
1	BF395	1	CON	CON	5	5	0	4	0	4	3	4
1	BF395	1	CON	CON	6	6	0	0	0	0	2	0
1	BF395	1	CON	CON	7	7	0	0	0	0	2	0
1	BF395	1	CON	CON	8	8	0		0		2
1	BF432	5	CON	CON	1	1	0	0	0	0	0	0
1	BF432	5	CON	CON	2	2	0	0	0	0	0	0
1	BF432	5	CON	CON	3	3	0	0	0	0	0	0
1	BF432	5	CON	CON	4	4	0	0	0	0	0	0
1	BF432	5	CON	CON	5	5	4	0	4	0	4	0
1	BF432	5	CON	CON	6	6	0	0	0	0	0	2
1	BF432	5	CON	CON	7	7	4	0	4	0	4	0
1	BF432	5	CON	CON	8	8	0	2	3	2	1	2
2	BF301	2	CON	CON	1	1	1	0	1	0	0	0
2	BF301	2	CON	CON	2	2	1	0	1	0	1	0
2	BF301	2	CON	CON	3	3	0	0	0	0	0	0
2	BF301	2	CON	CON	4	4	0	0	0	1	0	0
2	BF301	2	CON	CON	5	5	1	1	1	1	1	0
2	BF301	2	CON	CON	6	6	2	0	2	2	2	0
2	BF301	2	CON	CON	7	7	0	0	0	0	1	0
2	BF301	2	CON	CON	8	8
2	BF303	2	SOC1A	SOC	1	1	0	0	0	0	0	0
2	BF303	2	SOC1A	SOC	2	2	0	0	0	0	0	0
2	BF303	2	SOC1A	SOC	3	3	0	0	0	1	1	0
2	BF303	2	SOC1A	SOC	4	4	0	1	1	1	2	1
2	BF303	2	SOC1A	SOC	5	5	4	0	4	0	0	1
2	BF303	2	SOC1A	SOC	6	6	0	1	1	1	2	1
2	BF303	2	SOC1A	SOC	7	7		0		0		0
2	BF303	2	SOC1A	SOC	8	8		1		1		2
2	BF304	2	CON	CON	1	1	0	0	0	1	0	0
2	BF304	2	CON	CON	2	2	0	0	0	1	0	1
2	BF304	2	CON	CON	3	3	0	1	0	1	0	0
2	BF304	2	CON	CON	4	4	0	0	0	1	0	1
2	BF304	2	CON	CON	5	5	1	1	1	1	1	2
2	BF304	2	CON	CON	6	6	0	0	0	1	1	1
2	BF304	2	CON	CON	7	7	2	0	2	1	2	0
2	BF304	2	CON	CON	8	8
2	BF305	2	CON	CON	1	1	0	1	0	1	0	1
2	BF305	2	CON	CON	2	2	0	2	0	2	0	2
2	BF305	2	CON	CON	3	3	0	1	0	1	0	0
2	BF305	2	CON	CON	4	4	0	0	0	0	0	1
2	BF305	2	CON	CON	5	5	0	1	0	0	1	1
2	BF305	2	CON	CON	6	6	0	0	0	0	1	0
2	BF305	2	CON	CON	7	7	0	0	0	0	2	1
2	BF305	2	CON	CON	8	8
2	BF309	2	SOC1B	SOC	1	1	0	0	0	0	2	0
2	BF309	2	SOC1B	SOC	2	2	0	0	0	0	1	1
2	BF309	2	SOC1B	SOC	3	3	0	0	0	0	0	1
2	BF309	2	SOC1B	SOC	4	4	0	0	0	0	0	0
2	BF309	2	SOC1B	SOC	5	5	1	0	1	0	2	0
2	BF309	2	SOC1B	SOC	6	6	0	0	2	0	2	2
2	BF309	2	SOC1B	SOC	7	7	0	0	0	0	1	1
2	BF309	2	SOC1B	SOC	8	8
2	BF324	2	CON	CON	1	1	1	4	0	4	1	4
2	BF324	2	CON	CON	2	2	1	4	1	4	1	4
2	BF324	2	CON	CON	3	3	1	0	1	1	0	1
2	BF324	2	CON	CON	4	4	0	0	1	1	0	1
2	BF324	2	CON	CON	5	5	0	0	1	0	0	1
2	BF324	2	CON	CON	6	6	0	0	0	1	1	1
2	BF324	2	CON	CON	7	7	1	0	1	1	0	0
2	BF324	2	CON	CON	8	8	1	0	1	1	0	0
2	BF3267	5	SOC2A	SOC	1	1	0	0	0	0	0	0
2	BF3267	5	SOC2A	SOC	2	2	0	0	0	0	0	0
2	BF3267	5	SOC2A	SOC	3	3	0	0	0	0	0	0
2	BF3267	5	SOC2A	SOC	4	4	4	0	4	0	4	3
2	BF3267	5	SOC2A	SOC	5	5	0	3	0	3	0	2
2	BF3267	5	SOC2A	SOC	6	6	4	2	4	2	4	3
2	BF3267	5	SOC2A	SOC	7	7	2	0	2	1	3	1
2	BF3267	5	SOC2A	SOC	8	8	1		1		1
2	BF3267	5	SOC2A	SOC	9	9	1		1		1
2	BF350	3	SOC3A	SOC	1	1	0	1	0	1	0	0
2	BF350	3	SOC3A	SOC	2	2	0	1	0	1	0	0
2	BF350	3	SOC3A	SOC	3	3	0	0	0	0	0	0
2	BF350	3	SOC3A	SOC	4	4	0	0	0	0	0	0
2	BF350	3	SOC3A	SOC	5	5	0	0	0	0	0	0
2	BF350	3	SOC3A	SOC	6	6	0	0	0	0	0	0
2	BF350	3	SOC3A	SOC	7	7	0	0	0	0	0	1
2	BF350	3	SOC3A	SOC	8	8	0	0	0	0	0	0
2	BF362	3	SOC2B	SOC	1	1	0	4	0	4	0	4
2	BF362	3	SOC2B	SOC	2	2	0	0	0	0	0	0
2	BF362	3	SOC2B	SOC	3	3	0	0	0	0	0	0
2	BF362	3	SOC2B	SOC	4	4	4	0	4	0	4	0
2	BF362	3	SOC2B	SOC	5	5	0	1	0	0	0	0
2	BF362	3	SOC2B	SOC	6	6	0	0	0	0	0	0
2	BF362	3	SOC2B	SOC	7	7	2	1	2	2	1	2
2	BF362	3	SOC2B	SOC	8	8	3	0	3	1	3	1
2	BF362	3	SOC2B	SOC	9	9		0		0		0
2	BF406	2	CON	CON	1	1	4	4	4	4	4	4
2	BF406	2	CON	CON	2	2	0	0	0	0	1	0
2	BF406	2	CON	CON	3	3	4	0	4	1	4	0
2	BF406	2	CON	CON	4	4	1	0	1	1	1	1
2	BF406	2	CON	CON	5	5	1	4	1	4	1	4
2	BF406	2	CON	CON	6	6	2	2	2	2	2	2
2	BF406	2	CON	CON	7	7	2	1	2	1	1	0
2	BF406	2	CON	CON	8	8	2	0	2	0	2	1
2	BF406	2	CON	CON	9	9	1	1	1	1	1	1
2	BF458	3	CON	CON	1	1	0	1	0	1	0	1
2	BF458	3	CON	CON	2	2	0	0	0	0	0	0
2	BF458	3	CON	CON	3	3	0	0	0	0	0	0
2	BF458	3	CON	CON	4	4	0	1	0	1	0	1
2	BF458	3	CON	CON	5	5	1	1	1	1	2	1
2	BF458	3	CON	CON	6	6	0	0	0	0	0	0
2	BF458	3	CON	CON	7	7	0	0	0	1	1	1
2	BF458	3	CON	CON	8	8
2	BF497	5	SOC3B	SOC	1	1	0	0	0	0	0	0
2	BF497	5	SOC3B	SOC	2	2	0	0	0	0	0	0
2	BF497	5	SOC3B	SOC	3	3	0	0	0	0	1	0
2	BF497	5	SOC3B	SOC	4	4	4	0	4	0	4	1
2	BF497	5	SOC3B	SOC	5	5	0	0	0	0	1	1
2	BF497	5	SOC3B	SOC	6	6	0	0	0	1	0	1
2	BF497	5	SOC3B	SOC	7	7	0	0	1	0	1	1
2	BF497	5	SOC3B	SOC	8	8	0	0	0	0	0	0
3	BF3275	5	SOC1A	SOC	1	1	0	0	0	0	0	1
3	BF3275	5	SOC1A	SOC	2	2	0	0	0	0	0	0
3	BF3275	5	SOC1A	SOC	3	3	0	1	0	1	0	0
3	BF3275	5	SOC1A	SOC	4	4	0	1	0	1	1	1
3	BF3275	5	SOC1A	SOC	5	5	0	0	0	0	0	1
3	BF3275	5	SOC1A	SOC	6	6	0	0	0	0	0	3
3	BF3275	5	SOC1A	SOC	7	7	0	4	0	4	0	4
3	BF3275	5	SOC1A	SOC	8	8	0	1	0	1	0	3
3	BF3278	5	CON	CON	1	1	0	0	0	1	1	1
3	BF3278	5	CON	CON	2	2	0	0	0	0	1	0
3	BF3278	5	CON	CON	3	3	0	0	0	1	1	1
3	BF3278	5	CON	CON	4	4	0	0	0	0	0	0
3	BF3278	5	CON	CON	5	5	0	0	0	0	0	0
3	BF3278	5	CON	CON	6	6	0	0	0	0	0	0
3	BF3278	5	CON	CON	7	7	0	1	0	1	0	1
3	BF3278	5	CON	CON	8	8	0	1	0	1	0	2
3	BF3278	5	CON	CON	9	9		1		1		1
3	BF329	2	SOC3A	SOC	1	1	0	0	0	1	1	1
3	BF329	2	SOC3A	SOC	2	2	0	0	0	0	1	1
3	BF329	2	SOC3A	SOC	3	3	0	0	1	1	1	1
3	BF329	2	SOC3A	SOC	4	4	1	0	1	0	1	1
3	BF329	2	SOC3A	SOC	5	5	2	1	2	1	2	2
3	BF329	2	SOC3A	SOC	6	6	1	0	1	1	2	1
3	BF329	2	SOC3A	SOC	7	7	0	0	1	0	1	1
3	BF329	2	SOC3A	SOC	8	8	2	0	1	0	2	1
3	BF329	2	SOC3A	SOC	9	9		1		1		2
3	BF331	2	CON	CON	1	1	0	1	0	1	0	1
3	BF331	2	CON	CON	2	2	0	0	0	0	1	1
3	BF331	2	CON	CON	3	3	0	0	0	0	0	0
3	BF331	2	CON	CON	4	4	0	0	0	0	0	2
3	BF331	2	CON	CON	5	5	0	0	0	0	2	0
3	BF331	2	CON	CON	6	6	2	0	1	0	0	1
3	BF331	2	CON	CON	7	7	0	0	0	0	0	0
3	BF331	2	CON	CON	8	8	0	3	0	3	1	3
3	BF332	2	SOC3B	SOC	1	1	0	0	1	1	0	0
3	BF332	2	SOC3B	SOC	2	2	0	0	0	0	2	0
3	BF332	2	SOC3B	SOC	3	3	0	0	0	1	1	1
3	BF332	2	SOC3B	SOC	4	4	0	0	0	0	0	1
3	BF332	2	SOC3B	SOC	5	5	0	1	0	2	0	3
3	BF332	2	SOC3B	SOC	6	6	0	1	0	2	3	3
3	BF332	2	SOC3B	SOC	7	7	2	2	2	3	2	3
3	BF332	2	SOC3B	SOC	8	8
3	BF334	2	SOC2A	SOC	1	1	0	1	0	0	0	0
3	BF334	2	SOC2A	SOC	2	2	0	0	0	0	0	0
3	BF334	2	SOC2A	SOC	3	3	0	0	0	0	0	1
3	BF334	2	SOC2A	SOC	4	4	1	0	1	0	0	1
3	BF334	2	SOC2A	SOC	5	5	0	0	0	1	0	1
3	BF334	2	SOC2A	SOC	6	6	3	2	2	2	2	1
3	BF334	2	SOC2A	SOC	7	7	1	0	1	0	1	1
3	BF334	2	SOC2A	SOC	8	8
3	BF335	2	SOC2B	SOC	1	1	0	0	0	0	0	0
3	BF335	2	SOC2B	SOC	2	2	0	0	0	0	0	0
3	BF335	2	SOC2B	SOC	3	3	0	0	0	0	0	0
3	BF335	2	SOC2B	SOC	4	4	0	0	0	0	0	0
3	BF335	2	SOC2B	SOC	5	5	0	0	0	0	0	0
3	BF335	2	SOC2B	SOC	6	6	0	0	0	2	0	1
3	BF335	2	SOC2B	SOC	7	7	1	1	1	1	2	1
3	BF335	2	SOC2B	SOC	8	8	2	1	2	1	2	1
3	GF1	1	CON	CON	1	1	1	1	1	1	2	0
3	GF1	1	CON	CON	2	2	1	1	0	1	0	1
3	GF1	1	CON	CON	3	3	0	2	0	2	1	1
3	GF1	1	CON	CON	4	4	1	2	0	2	0	1
3	GF1	1	CON	CON	5	5	0	1	0	1	2	1
3	GF1	1	CON	CON	6	6	0	2	0	2	1	2
3	GF1	1	CON	CON	7	7	0	1	0	1	0	2
3	GF1	1	CON	CON	8	8	1	0	1	0	2	1
3	GF3	1	SOC1B	SOC	1	1	0	0	0	0	0	1
3	GF3	1	SOC1B	SOC	2	2	4	1	4	1	4	1
3	GF3	1	SOC1B	SOC	3	3	1	1	1	1	0	1
3	GF3	1	SOC1B	SOC	4	4	0	0	0	0	0	1
3	GF3	1	SOC1B	SOC	5	5	1	1	2	1	0	1
3	GF3	1	SOC1B	SOC	6	6	1	1	1	1	1	3
3	GF3	1	SOC1B	SOC	7	7	4	0	4	0	4	3
3	GF3	1	SOC1B	SOC	8	8	1		1		1
3	GF5	1	CON	CON	1	1	0	1	0	1	1	1
3	GF5	1	CON	CON	2	2	0	1	0	1	0	1
3	GF5	1	CON	CON	3	3	0	4	1	4	1	4
3	GF5	1	CON	CON	4	4	0	1	1	1	1	1
3	GF5	1	CON	CON	5	5	0	0	1	0	1	0
3	GF5	1	CON	CON	6	6	0	0	1	0	1	0
3	GF5	1	CON	CON	7	7	0	0	0	0	1	0
3	GF5	1	CON	CON	8	8	0	0	0	0	1	0
4	BF261	5	CON	CON	1	1	4	4	4	4	4	4
4	BF261	5	CON	CON	2	2	1	1	1	0	1	0
4	BF261	5	CON	CON	3	3	1	0	0	0	1	0
4	BF261	5	CON	CON	4	4	1	1	1	0	1	1
4	BF261	5	CON	CON	5	5	0	1	0	1	0	1
4	BF261	5	CON	CON	6	6	1	1	0	0	0	1
4	BF261	5	CON	CON	7	7		0		0		0
4	BF261	5	CON	CON	8	8		1		1		1
4	BF277	5	CON	CON	1	1	4	4	4	4	4	4
4	BF277	5	CON	CON	2	2	0	1	1	0	1	0
4	BF277	5	CON	CON	3	3	1	1	1	0	1	1
4	BF277	5	CON	CON	4	4	1	0	1	0	1	1
4	BF277	5	CON	CON	5	5	1	1	1	0	1	0
4	BF277	5	CON	CON	6	6	1	1	2	0	1	1
4	BF277	5	CON	CON	7	7	1	1	1	0	2	0
4	BF277	5	CON	CON	8	8		3		3		3
4	BF307	3	CON	CON	1	1	1	1	1	1	0	1
4	BF307	3	CON	CON	2	2	0	1	1	0	0	1
4	BF307	3	CON	CON	3	3	1	1	1	1	1	1
4	BF307	3	CON	CON	4	4	1	0	2	0	1	1
4	BF307	3	CON	CON	5	5	1	1	1	0	1	0
4	BF307	3	CON	CON	6	6	0	0	1	0	0	0
4	BF307	3	CON	CON	7	7	0	0	0	0	0	1
4	BF307	3	CON	CON	8	8	0	0	1	0	1	1
4	BF322	3	CON	CON	1	1	1	1	1	1	1	1
4	BF322	3	CON	CON	2	2	1	0	2	0	2	0
4	BF322	3	CON	CON	3	3	1	0	1	1	1	1
4	BF322	3	CON	CON	4	4	1	0	1	0	1	0
4	BF322	3	CON	CON	5	5	1	0	1	0	1	0
4	BF322	3	CON	CON	6	6	1	0	2	0	1	0
4	BF322	3	CON	CON	7	7	1	0	1	0	0	0
4	BF322	3	CON	CON	8	8		0		0		0
4	BF349	4	CON	CON	1	1	4	4	4	4	4	4
4	BF349	4	CON	CON	2	2	0	0	0	0	1	0
4	BF349	4	CON	CON	3	3	0	0	1	0	1	1
4	BF349	4	CON	CON	4	4	0	1	1	0	1	1
4	BF349	4	CON	CON	5	5	0	0	0	0	0	1
4	BF349	4	CON	CON	6	6	1	0	2	2	2	2
4	BF349	4	CON	CON	7	7	0	0	0	0	0	0
4	BF349	4	CON	CON	8	8	1	0	1	1	1	1
4	BF349	4	CON	CON	9	9		1		0		0
4	BF408	4	SOC3A	SOC	1	1	1	0	1	1	0	0
4	BF408	4	SOC3A	SOC	2	2	0	1	0	1	0	0
4	BF408	4	SOC3A	SOC	3	3	1	2	1	2	0	1
4	BF408	4	SOC3A	SOC	4	4	0	1	0	1	1	1
4	BF408	4	SOC3A	SOC	5	5	0	0	0	0	0	1
4	BF408	4	SOC3A	SOC	6	6	0	0	0	0	2	0
4	BF408	4	SOC3A	SOC	7	7	0	0	0	0	1	0
4	BF408	4	SOC3A	SOC	8	8		0		0		0
4	BF459	4	SOC3B	SOC	1	1	4	4	4	4	4	4
4	BF459	4	SOC3B	SOC	2	2	0	0	0	0	0	0
4	BF459	4	SOC3B	SOC	3	3	0	0	0	0	1	0
4	BF459	4	SOC3B	SOC	4	4	2	2	2	1	2	1
4	BF459	4	SOC3B	SOC	5	5	0	0	0	0	0	0
4	BF459	4	SOC3B	SOC	6	6	1	0	1	0	2	1
4	BF459	4	SOC3B	SOC	7	7	1	0	1	0	1	2
4	BF459	4	SOC3B	SOC	8	8
4	GF14	1	SOC1B	SOC	1	1	2	2	2	1	1	2
4	GF14	1	SOC1B	SOC	2	2	1	1	1	1	1	0
4	GF14	1	SOC1B	SOC	3	3	1	0	1	0	1	0
4	GF14	1	SOC1B	SOC	4	4	0	1	0	1	0	1
4	GF14	1	SOC1B	SOC	5	5	0	1	0	1	0	1
4	GF14	1	SOC1B	SOC	6	6	0	0	0	1	0	1
4	GF14	1	SOC1B	SOC	7	7	0	1	0	1	0	2
4	GF14	1	SOC1B	SOC	8	8	1	1	1	1	1	2
4	GF15	1	SOC2B	SOC	1	1	0	1	1	1	1	1
4	GF15	1	SOC2B	SOC	2	2	0	1	1	1	1	1
4	GF15	1	SOC2B	SOC	3	3	0	1	1	1	1	1
4	GF15	1	SOC2B	SOC	4	4	1	1	1	1	1	2
4	GF15	1	SOC2B	SOC	5	5	1	1	1	2	2	1
4	GF15	1	SOC2B	SOC	6	6	1	2	1	1	2	2
4	GF15	1	SOC2B	SOC	7	7	2	2	2	2	3	3
4	GF15	1	SOC2B	SOC	8	8
4	GF17	1	SOC1A	SOC	1	1	0	1	2	1	1	1
4	GF17	1	SOC1A	SOC	2	2	0	1	1	1	1	1
4	GF17	1	SOC1A	SOC	3	3	1	1	1	1	1	1
4	GF17	1	SOC1A	SOC	4	4	0	1	0	1	0	1
4	GF17	1	SOC1A	SOC	5	5	0	1	1	1	1	1
4	GF17	1	SOC1A	SOC	6	6	1	1	1	1	1	1
4	GF17	1	SOC1A	SOC	7	7	1	2	0	1	0	3
4	GF17	1	SOC1A	SOC	8	8
4	GF18	1	SOC2A	SOC	1	1	4	4	4	4	4	4
4	GF18	1	SOC2A	SOC	2	2	0	0	0	1	1	1
4	GF18	1	SOC2A	SOC	3	3	0	1	1	1	1	1
4	GF18	1	SOC2A	SOC	4	4	1	0	1	1	1	1
4	GF18	1	SOC2A	SOC	5	5	1	1	1	1	1	1
4	GF18	1	SOC2A	SOC	6	6	1	1	0	1	0	0
4	GF18	1	SOC2A	SOC	7	7	1	1	1	2	2	2
4	GF18	1	SOC2A	SOC	8	8	0	2	2	2	2	2
5	BF187	5	CON	CON	1	1	0	0	0	0	0	0
5	BF187	5	CON	CON	2	2	1	1	1	1	1	1
5	BF187	5	CON	CON	3	3	1	1	1	1	1	0
5	BF187	5	CON	CON	4	4	1	1	0	1	0	1
5	BF187	5	CON	CON	5	5	0	1	1	1	0	1
5	BF187	5	CON	CON	6	6	0	0	0	0	1	0
5	BF187	5	CON	CON	7	7	1	0	1	1	1	1
5	BF187	5	CON	CON	8	8		1		1		0
5	BF302	3	SOC2B	SOC	1	1	1	0	1	0	1	0
5	BF302	3	SOC2B	SOC	2	2	1	0	1	1	1	1
5	BF302	3	SOC2B	SOC	3	3	0	1	1	1	1	1
5	BF302	3	SOC2B	SOC	4	4	4	0	4	0	4	1
5	BF302	3	SOC2B	SOC	5	5	1	0	1	1	1	1
5	BF302	3	SOC2B	SOC	6	6	1	1	0	1	0	1
5	BF302	3	SOC2B	SOC	7	7	0	1	0	0	1	2
5	BF302	3	SOC2B	SOC	8	8	1	1	2	1	1	1
5	BF325	3	SOC1B	SOC	1	1	0	1	0	1	0	1
5	BF325	3	SOC1B	SOC	2	2	0	0	0	0	0	1
5	BF325	3	SOC1B	SOC	3	3	0	1	0	1	0	1
5	BF325	3	SOC1B	SOC	4	4	1	1	1	1	0	2
5	BF325	3	SOC1B	SOC	5	5	2	1	2	2	1	2
5	BF325	3	SOC1B	SOC	6	6	1	2	1	2	1	2
5	BF325	3	SOC1B	SOC	7	7	1	1	1	1	3	1
5	BF325	3	SOC1B	SOC	8	8
5	BF3269	6	CON	CON	1	1	0	4	0	4	0	4
5	BF3269	6	CON	CON	2	2	1	1	1	1	1	0
5	BF3269	6	CON	CON	3	3	0	4	0	4	1	4
5	BF3269	6	CON	CON	4	4	1	1	1	1	1	1
5	BF3269	6	CON	CON	5	5	1	0	1	0	0	2
5	BF3269	6	CON	CON	6	6	1	5	1	5	3	5
5	BF3269	6	CON	CON	7	7
5	BF3269	6	CON	CON	8	8
5	BF3291	5	CON	CON	1	1	0	0	0	0	0	0
5	BF3291	5	CON	CON	2	2	0	0	0	0	0	0
5	BF3291	5	CON	CON	3	3	0	0	0	0	0	0
5	BF3291	5	CON	CON	4	4	0	0	0	0	0	0
5	BF3291	5	CON	CON	5	5	0	0	0	0	0	0
5	BF3291	5	CON	CON	6	6	4	0	4	0	4	0
5	BF3291	5	CON	CON	7	7	0	0	0	0	0	0
5	BF3291	5	CON	CON	8	8	2	0	2	1	2	1
5	BF361	4	CON	CON	1	1	0	0	0	0	0	0
5	BF361	4	CON	CON	2	2	0	0	0	0	1	0
5	BF361	4	CON	CON	3	3	0	0	0	0	0	0
5	BF361	4	CON	CON	4	4	1	0	1	0	0	0
5	BF361	4	CON	CON	5	5	0	0	0	0	1	1
5	BF361	4	CON	CON	6	6	0	1	0	1	0	1
5	BF361	4	CON	CON	7	7	0	2	0	2	1	1
5	BF361	4	CON	CON	8	8
5	BF393	2	SOC1A	SOC	1	1	1	1	1	1	1	1
5	BF393	2	SOC1A	SOC	2	2	1	1	1	1	1	2
5	BF393	2	SOC1A	SOC	3	3	1	0	0	1	1	2
5	BF393	2	SOC1A	SOC	4	4	4	0	4	1	4	1
5	BF393	2	SOC1A	SOC	5	5	1	0	1	1	2	0
5	BF393	2	SOC1A	SOC	6	6	1	0	1	1	2	1
5	BF393	2	SOC1A	SOC	7	7	1	0	1	1	2	1
5	BF393	2	SOC1A	SOC	8	8	1	0	2	1	2	1
5	BF396	2	SOC2A	SOC	1	1	1	1	1	1	1	1
5	BF396	2	SOC2A	SOC	2	2	1	0	1	1	0	0
5	BF396	2	SOC2A	SOC	3	3	1	0	0	0	1	1
5	BF396	2	SOC2A	SOC	4	4	0	1	0	1	0	0
5	BF396	2	SOC2A	SOC	5	5	0	4	0	4	1	4
5	BF396	2	SOC2A	SOC	6	6	0	1	0	1	1	1
5	BF396	2	SOC2A	SOC	7	7	1	0	1	0	1	1
5	BF396	2	SOC2A	SOC	8	8	0	0	0	0	1	1
5	BF430	6	CON	CON	1	1	0	0	0	1	0	1
5	BF430	6	CON	CON	2	2	1	0	1	0	1	0
5	BF430	6	CON	CON	3	3	1	1	1	0	1	0
5	BF430	6	CON	CON	4	4	0	0	1	0	1	0
5	BF430	6	CON	CON	5	5	1	0	1	0	1	1
5	BF430	6	CON	CON	6	6	0	0	0	0	1	1
5	BF430	6	CON	CON	7	7	0	3	0	2	1	2
5	BF430	6	CON	CON	8	8	2		2		2
5	BF434	6	CON	CON	1	1	0	0	0	0	0	0
5	BF434	6	CON	CON	2	2	0	1	0	1	1	1
5	BF434	6	CON	CON	3	3	1	0	1	0	2	1
5	BF434	6	CON	CON	4	4	0	1	0	1	1	1
5	BF434	6	CON	CON	5	5	0	0	0	0	1	1
5	BF434	6	CON	CON	6	6	0	0	1	0	1	1
5	BF434	6	CON	CON	7	7	0	1	0	0	0	1
5	BF434	6	CON	CON	8	8	0	3	1	2	1	2
6	BF205	9	CON	CON	1	1	1	0	1	1	0	0
6	BF205	9	CON	CON	2	2	1	1	1	1	1	1
6	BF205	9	CON	CON	3	3	0	0	1	1	1	1
6	BF205	9	CON	CON	4	4	1	0	1	0	1	0
6	BF205	9	CON	CON	5	5	1	1	1	1	1	0
6	BF205	9	CON	CON	6	6	0	1	0	1	1	1
6	BF205	9	CON	CON	7	7	0	1	0	1	0	0
6	BF205	9	CON	CON	8	8	1	2	1	2	1	2
6	BF205	9	CON	CON	9	9	2	1	2	1	2	1
6	BF213	9	SOC1B	SOC	1	1	0	0	0	0	0	0
6	BF213	9	SOC1B	SOC	2	2	0	0	0	0	0	1
6	BF213	9	SOC1B	SOC	3	3	0	0	0	0	0	0
6	BF213	9	SOC1B	SOC	4	4	0	0	0	0	0	0
6	BF213	9	SOC1B	SOC	5	5	0	0	0	0	0	1
6	BF213	9	SOC1B	SOC	6	6	1	0	1	0	1	1
6	BF213	9	SOC1B	SOC	7	7	5	0	5	0	5	2
6	BF213	9	SOC1B	SOC	8	8
6	BF3263	6	CON	CON	1	1	1	1	1	1	1	1
6	BF3263	6	CON	CON	2	2	0	1	1	1	1	1
6	BF3263	6	CON	CON	3	3	1	1	0	0	1	0
6	BF3263	6	CON	CON	4	4	0	0	0	0	1	0
6	BF3263	6	CON	CON	5	5	1	0	1	0	1	0
6	BF3263	6	CON	CON	6	6	0	0	0	0	2	0
6	BF3263	6	CON	CON	7	7	0	0	0	0	2	0
6	BF3263	6	CON	CON	8	8	0	5	1	5	1	5
6	BF3270	5	CON	CON	1	1	1	0	1	0	1	0
6	BF3270	5	CON	CON	2	2	1	1	1	1	1	0
6	BF3270	5	CON	CON	3	3	1	1	1	1	0	0
6	BF3270	5	CON	CON	4	4	0	1	0	1	0	1
6	BF3270	5	CON	CON	5	5	1	0	1	0	0	1
6	BF3270	5	CON	CON	6	6	1	0	1	0	2	1
6	BF3270	5	CON	CON	7	7	1	1	1	1	1	1
6	BF3270	5	CON	CON	8	8
6	BF3272	5	CON	CON	1	1	0	1	0	0	0	0
6	BF3272	5	CON	CON	2	2	1	1	1	1	1	1
6	BF3272	5	CON	CON	3	3	0	1	0	1	0	1
6	BF3272	5	CON	CON	4	4	1	1	1	1	1	1
6	BF3272	5	CON	CON	5	5	1	1	1	1	0	1
6	BF3272	5	CON	CON	6	6	0	1	0	1	1	1
6	BF3272	5	CON	CON	7	7	2	0	2	0	1	0
6	BF3272	5	CON	CON	8	8		1		1		0
6	BF340	3	SOC1A	SOC	1	1	1	1	1	1	0	1
6	BF340	3	SOC1A	SOC	2	2	1	1	1	1	1	0
6	BF340	3	SOC1A	SOC	3	3	1	1	1	1	1	0
6	BF340	3	SOC1A	SOC	4	4	1	1	1	0	1	2
6	BF340	3	SOC1A	SOC	5	5	1	1	1	1	1	0
6	BF340	3	SOC1A	SOC	6	6	0	1	0	1	0	1
6	BF340	3	SOC1A	SOC	7	7	1	0	1	1	1	3
6	BF340	3	SOC1A	SOC	8	8		1		2		3
6	BF342	3	SOC2B	SOC	1	1	1	1	1	1	0	0
6	BF342	3	SOC2B	SOC	2	2	1	1	0	1	1	1
6	BF342	3	SOC2B	SOC	3	3	1	1	1	1	1	0
6	BF342	3	SOC2B	SOC	4	4	1	1	1	1	2	1
6	BF342	3	SOC2B	SOC	5	5	1	1	1	1	1	1
6	BF342	3	SOC2B	SOC	6	6	2	1	2	1	0	1
6	BF342	3	SOC2B	SOC	7	7	2	1	2	1	0	0
6	BF342	3	SOC2B	SOC	8	8	1	1	0	1	0	0
6	BF409	3	SOC1A	SOC	1	1	0	0	1	0	0	0
6	BF409	3	SOC1A	SOC	2	2	0	1	0	1	0	0
6	BF409	3	SOC1A	SOC	3	3	0	0	0	0	0	0
6	BF409	3	SOC1A	SOC	4	4	0	0	0	0	0	0
6	BF409	3	SOC1A	SOC	5	5	1	0	1	0	1	1
6	BF409	3	SOC1A	SOC	6	6	2	3	1	3	2	3
6	BF409	3	SOC1A	SOC	7	7	0	2	0	2	0	2
6	BF409	3	SOC1A	SOC	8	8	0	5	0	5	0	5
6	BF429	6	CON	CON	1	1	1	4	1	4	1	4
6	BF429	6	CON	CON	2	2	1	1	1	1	0	1
6	BF429	6	CON	CON	3	3	0	0	1	0	1	1
6	BF429	6	CON	CON	4	4	1	0	1	0	0	0
6	BF429	6	CON	CON	5	5	1	1	1	1	1	2
6	BF429	6	CON	CON	6	6	1	1	1	1	0	1
6	BF429	6	CON	CON	7	7	0	0	0	0	2	1
6	BF429	6	CON	CON	8	8	1	1	1	1	1	1
