# Supplementary material for: Long Term Benefits on Social Behaviour after Early Life Socialization of Piglets
Source: Animals (Basel). 2018 Oct 29;8(11):192. doi: 10.3390/ani8110192 (PMC6262459; doi:10.3390/ani8110192)
Supplement: Supplementary file 1 [file animals-08-00192-s001.zip › Dataset 2_Piglets preweaning.xlsx]

## Sheet: Piglets preweaning
Batch	Sow ID	Crate	Treatment	Birth ID	PIG ID	Sex	BW_D0	BW_D26	Date_died	Mortality	Lesions_D13	Face_D13	Knees_D13	Lesions_D14	Face_D14	Knees_D14
2	BF301	R1C5	CON	512	1891	F	1.77	7.9			1	0	0	13	0	1
2	BF301	R1C5	CON	517	1893	M	2.06	9.5			1	0	1	14	1	0
2	BF301	R1C5	CON	523	1896	F	1.88	10.4			1	0	1	16	0	0
2	BF301	R1C5	CON	526	1898	M	1.39	8.8			2	0	0	23	0	0
2	BF301	R1C5	CON	527	1899	M	1.88	9.7			4	0	1	54	0	1
2	BF301	R1C5	CON	528	1902	M	2.02	9.6			3	0	0	35	0	0
2	BF301	R1C5	CON	530	1900	F	1.47	10.2			1	0	1	40	0	0
2	BF301	R1C5	CON	532	1897	M	1.62	9.4			3	0	0	21	0	0
2	BF301	R1C5	CON	533	1892	F	1.68	8.9			6	0	0	35	0	0
2	BF301	R1C5	CON	534	1895	M	1.81	9.9			2	1	0	12	0	1
2	BF301	R1C5	CON	535	1894	M	1.88	9.2			7	0	0	21	0	0
2	BF301	R1C5	CON	536	1901	M	1.87	9.2			3	0	0	51	1	1
2	BF458	R2C1	CON	558	1947	F	1.8	10.6			4	0	1	11	0	0
2	BF458	R2C1	CON	559	1942	M	1.8	9.9			1	0	1	39	0	0
2	BF458	R2C1	CON	560	1946	F	1.9	10.7			0	0	1	3	0	0
2	BF458	R2C1	CON	561	1948	F	1.64	9.1			5	2	1	17	0	1
2	BF458	R2C1	CON	562	1951	F	1.7	8.8			7	0	1	24	0	0
2	BF458	R2C1	CON	563	1943	F	2.19	9.6			6	0	1	3	0	0
2	BF458	R2C1	CON	564	1944	F	1.01	6.1			0	0	1	0	0	0
2	BF458	R2C1	CON	565	1949	F	1.61	9.4			6	0	0	7	0	0
2	BF458	R2C1	CON	566	1941	M	1.45	10.5			2	0	1	5	0	1
2	BF458	R2C1	CON	569	1945	F	1.09	7			6	2	1	12	1	1
2	BF458	R2C1	CON	570	1950	F	0.84	5.8			1	2	0	1	1	0
2	BF406	R2C4	CON	572	1957	F	1.67	9.4			5	0	0	26	0	0
2	BF406	R2C4	CON	573	1960	M	1.88	9.6			8	0	0	19	1	0
2	BF406	R2C4	CON	574	1952	M	2.4	11.4			3	0	0	22	0	0
2	BF406	R2C4	CON	575	1955	F	2.1	6.7			0	0	0	41	1	1
2	BF406	R2C4	CON	577	1953	F	1.02	7.8			1	0	0	4	0	0
2	BF406	R2C4	CON	579	1961	F	1.36	6.6			3	1	0	5	2	0
2	BF406	R2C4	CON	580	1954	F	1.91	11.8			3	0	0	44	1	0
2	BF406	R2C4	CON	581	1958	M	2.32	10.2			0	0	0	41	0	0
2	BF406	R2C4	CON	582	1956	F	2.48	7.8			1	0	0	47	2	1
2	BF406	R2C4	CON	583	1959	M	1.62	6.8			0	0	1	27	0	0
2	BF305	R1C4	CON	584	1880	M	1.49	8.9			1	0	1	6	0	1
2	BF305	R1C4	CON	585	1884	F	0.89	7.9			1	0	1	15	1	1
2	BF305	R1C4	CON	586	1882	F	1.7	9.3			0	0	1	7	0	1
2	BF406	R2C4	CON	587	1878	F	1.78	9.7			4	0	0	16	0	0
2	BF305	R1C4	CON	587	1878	F	1.78	9.7			1	0	0	16	0	0
2	BF305	R1C4	CON	588	1888	F	1.69	9			2	0	1	20	0	1
2	BF305	R1C4	CON	589	1887	M	1.54	8.9			5	0	1	26	0	0
2	BF305	R1C4	CON	590	1885	M	1.27	8.2			0	0	0	13	0	1
2	BF305	R1C4	CON	591	1886	M	1.64	9.3			4	0	1	13	0	1
2	BF305	R1C4	CON	592	1889	F	1.69	8.1			0	0	0	5	0	0
2	BF305	R1C4	CON	593	1881	M	2	9.9			0	0	0	2	0	0
2	BF305	R1C4	CON	594	1879	M	1.49	7.3			1	0	1	7	0	0
2	BF305	R1C4	CON	595	1883	F	1.78	7.2			0	0	0	36	1	1
2	BF305	R1C4	CON	596	1890	F	1.54	7			3	0	0	13	0	0
2	BF304	R1C6	CON	597	1912	M	1.35	8.8			7	0	1	7	0	0
2	BF304	R1C6	CON	598	1906	M	1.18	8			8	0	1	11	0	0
2	BF304	R1C6	CON	599	1903	M	1.66	8.7			10	1	1	8	0	0
2	BF304	R1C6	CON	600	1914	M	1.23	7.9			2	0	1	4	0	1
2	BF304	R1C6	CON	601	1913	F	1.6	8.5			10	0	1	23	0	0
2	BF304	R1C6	CON	602	1910	M	1.6	8.3			30	0	1	25	0	1
2	BF304	R1C6	CON	603					2016-03-25	UNKNOWN	8	0	1	4	0	1
2	BF304	R1C6	CON	604	1907	M	1.32	8.2			2	0	1	8	0	1
2	BF304	R1C6	CON	605	1904	M	1.53	8.2			10	0	1	6	0	0
2	BF304	R1C6	CON	606	1908	F	1.41	8.5			16	0	1	26	1	1
2	BF304	R1C6	CON	607	1909	F	1.57	9.2			7	0	1	20	0	0
2	BF304	R1C6	CON	608	1911	F	1.47	8.9			5	0	1	16	0	1
2	BF324	R1C1	CON	609	1848	M	1.85	9.1			0	0	0	9	0	0
2	BF324	R1C1	CON	610	1849	M	1.86	8.2			0	0	1	12	0	1
2	BF324	R1C1	CON	611	1847	M	1.85	8.1			0	0	1	8	1	1
2	BF324	R1C1	CON	612	1844	M	1.97	8.3			0	0	1	0	0	0
2	BF324	R1C1	CON	613	1846	F	1.84	4.8			0	0	1	11	1	1
2	BF324	R1C1	CON	615	1843	M	1.75	7.7			2	0	1	37	1	1
2	BF324	R1C1	CON	616	1852	F	1.49	6.5			0	1	0	14	0	0
2	BF324	R1C1	CON	617	1850	F	1.6	8			0	0	1	1	0	1
2	BF324	R1C1	CON	618	1845	F	1.43	7.4			1	0	1	16	0	1
2	BF324	R1C1	CON	619	1842	M	1.28	6.8			0	0	1	5	0	1
2	BF324	R1C1	CON	620	1841	M	1.46	5.9			0	0	1	8	1	1
2	BF324	R1C1	CON	621	1851	M	1.63	8			0	0	1	10	0	1
3	3278	R1C5	CON	635	2037	M	1.49	9.9			0	0	0	3	0	0
3	3278	R1C5	CON	636	2034	M	1.32	8.8			28	0	1	11	0	0
3	3278	R1C5	CON	637	2029	F	1.31	8.6			13	1	1	6	0	0
3	3278	R1C5	CON	638	2032	F	1.78	8.3			6	0	1	10	0	0
3	3278	R1C5	CON	639	2036	M	1.85	10.69			6	0	1	15	0	1
3	3278	R1C5	CON	640	2030	F	1.65	11.1			8	0	1	5	1	0
3	3278	R1C5	CON	641	2027	M	1.87	9.1			5	0	1	4	0	0
3	3278	R1C5	CON	642	2031	F	1.57	6.5			0	0	0	0	0	0
3	3278	R1C5	CON	643	2035	F	2.17	10.8			13	0	1	15	0	0
3	3278	R1C5	CON	644	2033	M	2.09	7.8			4	0	1	13	0	1
3	3278	R1C5	CON	647	2028	M	2.04	10.2			22	0	1	19	0	0
3	BF331	R2C3	CON	670	2071	M	0.69	5.8			3	0	0	4	0	0
3	BF331	R2C3	CON	673					2016-04-14	STARV	0	0	0
3	BF331	R2C3	CON	674	2074	F	1.21	11.6			4	0	0	1	0	0
3	GF1	R1C1	CON	676	2001	F	1.17	8.8			6	0	0	7	0	0
3	BF331	R2C3	CON	677	2073	F	1.48	11.1			11	0	0	3	0	0
3	BF331	R2C3	CON	678	2076	F	1.48	10.5			1	0	1	4	0	1
3	BF331	R2C3	CON	679	2070	M	1.68	11.5			3	0	1	8	1	1
3	BF331	R2C3	CON	681	2075	M	1.67	12.4			5	0	0	11	0	0
3	BF331	R2C3	CON	682	2072	M	1.57	8.1			0	0	0	0	0	0
3	GF1	R1C1	CON	715	2002	M	1.68	10			2	0	1	3	0	0
3	GF5	R1C5	CON	722	2038	F	1.37	5.8			6	0	1	9	0	0
3	GF5	R1C5	CON	723	2042	M	1.36	7.6			1	0	1	6	0	0
3	GF1	R1C1	CON	724	2008	F	1.39	8.8			0	0	1	6	0	1
3	GF5	R1C5	CON	725	2046	F	1.36	6.2			4	1	0	2	0	0
3	GF5	R1C5	CON	726	2044	M	1.41	6.2			5	0	0	9	0	0
3	GF5	R1C5	CON	727	2039	F	1.39	6.9			8	0	1	11	0	0
3	GF5	R1C5	CON	728					2016-04-27	LAME	0	0	1	1	0	0
3	GF5	R1C5	CON	729	2045	M	0.97	5.6			12	0	0	8	0	0
3	GF5	R1C5	CON	730	2041	F	1.32	5.8			2	0	1	11	0	0
3	GF5	R1C5	CON	731	2043	M	1.34	7.1			1	0	1	8	0	0
3	GF5	R1C5	CON	732	2040	M	1.38	6.6			6	0	0	6	0	0
3	GF1	R1C1	CON	733	2005	F	1.38	9.8			12	0	1	11	0	0
3	GF1	R1C1	CON	734	2007	M	1.8	10.8			0	0	1	7	0	0
3	GF1	R1C1	CON	735	2003	M	2.07	10.1			1	0	1	6	0	0
3	GF1	R1C1	CON	736	2000	M	2.14	11.6			0	0	1	4	0	1
3	GF1	R1C1	CON	737	2004	F	2.01	9.7			4	0	1	7	0	1
3	GF1	R1C1	CON	738	2006	M	1.97	12			5	0	1	3	0	0
1	BF392	R1C6	CON	423	1781	F	1.34	9.6			4	0	0	0	0	0
1	BF392	R1C6	CON	424	1779	M	1.2	10.1			1	0	0	5	0	0
1	BF392	R1C6	CON	458	1776	F	1.11	6.6			0	0	0	0	0	0
1	BF392	R1C6	CON	459	1777	F	1.93	8.7			0	0	1	1	0	0
1	BF392	R1C6	CON	460	1773	M	1.63	8.5			4	0	0	8	0	0
1	BF392	R1C6	CON	461	1774	M	1.74	9.9			0	0	1	14	0	1
1	BF392	R1C6	CON	462	1778	F	0.81	7.2			0	0	0	0	0	0
1	BF392	R1C6	CON	463	1775	F	1.44	6.1			0	0	0	6	0	0
1	BF392	R1C6	CON	464	1780	M	0.86	4.6			0	0	0	1	0	0
1	BF286	R2C6	CON	419	1835	F	1.36	9.4			9	0	0	5	0	0
1	BF286	R2C6	CON	420	1840	M	1.35	7.5			1	0	0	6	0	0
1	BF286	R2C6	CON	421	1839	M	1.07	8.9			5	0	0	25	0	1
1	BF286	R2C6	CON	422	1833	M	1.36	7.8			1	0	1	3	0	0
1	BF286	R2C6	CON	425	1837	F	1.33	5.5			0	0	1	0	0	0
1	BF286	R2C6	CON	426	1836	F	1.46	9.1			1	0	0	4	0	0
1	BF286	R2C6	CON	427	1838	F	1.44	8.8			7	0	0	10	0	0
1	BF286	R2C6	CON	428	1834	M	1.5	8.1			0	0	0	1	0	0
1	BF286	R2C6	CON	429	1831	F	1.66	8.7			3	0	0	3	0	0
1	BF286	R2C6	CON	430	1832	F	1.3	7.5			2	0	0	2	0	0
1	BF286	R2C6	CON	432	1829	M	1.7	9.4			3	0	1	5	0	0
1	BF286	R2C6	CON	433	1830	M	1.13	7.9			4	0	1	5	0	0
1	BF260	R2C3	CON	447	1811	M	1.59	8.2			0	1	1	0	0	0
1	BF260	R2C3	CON	448	1806	M	1.23	8.7			0	0	0	2	0	0
1	BF260	R2C3	CON	449	1808	M	1.59	10.6			2	0	0	6	0	0
1	BF260	R2C3	CON	450	1809	M	0.94	6.9			0	0	1	1	0	0
1	BF260	R2C3	CON	451	1804	F	1.58	7.2			0	0	0	1	0	0
1	BF260	R2C3	CON	452	1801	F	1.49	10.7			0	0	0	1	0	0
1	BF260	R2C3	CON	453	1810	M	0.83	6.1			0	0	0	0	0	0
1	BF260	R2C3	CON	454	1807	F	1.63	9.7			0	0	0	2	0	0
1	BF260	R2C3	CON	455	1803	M	1.03	6			0	0	0	4	0	0
1	BF260	R2C3	CON	456	1802	M	1.11	7.9			1	0	1	7	0	0
1	BF260	R2C3	CON	457	1805	M	1.46	10.3			0	0	0	2	0	0
1	BF193	R2C4	CON	406	1813	M	1.93	9.3			0	0	0	1	0	0
1	BF193	R2C4	CON	407	1814	M	1.9	10.5			0	0	0	9	0	0
1	BF193	R2C4	CON	409	1812	F	1.79	10.2			0	0	0	2	0	0
1	BF193	R2C4	CON	411	1817	F	1.89	10.9			0	0	0	0	0	0
1	BF193	R2C4	CON	413	1819	M	2.14	10.8			1	0	0	3	0	0
1	BF193	R2C4	CON	414	1815	M	1.76	7.5			0	0	0	0	0	0
1	BF193	R2C4	CON	415	1816	F	1.77	10.2			0	0	0	6	0	0
1	BF193	R2C4	CON	416	1818	F	2.15	11.9			0	1	0	2	1	0
1	BF395	R1C1	CON	408	1726	F	1.78	10.2			4	0	0	2	0	0
1	BF395	R1C1	CON	410	1729	M	2.13	9.6			0	2	1	4	1	1
1	BF395	R1C1	CON	412	1724	M	2.05	8.7			1	2	1	2	2	0
1	BF395	R1C1	CON	438	1727	M	1.91	10.1			0	1	1	3	0	0
1	BF395	R1C1	CON	465	1722	M	2.49	11.6			0	0	0	2	0	0
1	BF395	R1C1	CON	466	1723	F	1.62	9			2	1	1	1	0	1
1	BF395	R1C1	CON	467	1728	F	2.04	10.3			0	0	1	0	0	1
1	BF395	R1C1	CON	468	1725	F	1.94	7.8			0	1	0	0	0	0
1	BF432	R2C5	CON	371	1823	M	1.93	11.1			0	0	0	2	0	0
1	BF432	R2C5	CON	372	1824	M	1.43	10.2			0	1	1	0	1	0
1	BF432	R2C5	CON	373	1820	M	1.9	12.2			0	1	0	3	0	0
1	BF432	R2C5	CON	374	1828	M	1.28	9.9			1	0	0	0	0	0
1	BF432	R2C5	CON	375					2016-10-20	LAME	0	3	1
1	BF432	R2C5	CON	376	1821	M	1.83	11.7			0	1	0	5	0	0
1	BF432	R2C5	CON	377	1822	F	0.97	6.5			0	0	0	0	0	0
1	BF432	R2C5	CON	378	1826	M	1.59	9.8			0	0	1	3	0	0
1	BF432	R2C5	CON	379	1825	F	0.93	4.5			0	0	0	0	0	0
1	BF432	R2C5	CON	380	1827	M	0.97	6.9			0	0	0	0	0	0
1	BF432	R2C5	CON	382					2016-10-20	LAME	0	2	1
4	BF277	R2C6	CON	739	2215	F	1.8	9.1			5	0	1	4	0	0
4	BF277	R2C6	CON	740	2208	M	1.78	9.9			7	0	1	4	0	0
4	BF277	R2C6	CON	741	2209	M	2	9.2			26	0	1	20	0	0
4	BF277	R2C6	CON	742	2212	M	1.78	10			11	0	1	24	0	0
4	BF277	R2C6	CON	743	2214	M	2.01	10.7			6	0	0	14	0	0
4	BF277	R2C6	CON	744	2210	F	1.77	9.2			2	0	1	9	0	1
4	BF277	R2C6	CON	745	2207	M	1.93	11.5			4	0	0	8	0	0
4	BF277	R2C6	CON	746	2213	F	1.55	8			13	0	0	6	0	0
4	BF349	R2C4	CON	747	2190	F	0.85	8			2	0	0	11	0	0
4	BF349	R2C4	CON	748	2191	M	0.83	5.3			3	0	0	8	0	0
4	BF349	R2C4	CON	749	2194	M	1.07	4.7			0	0	1	5	0	0
4	BF349	R2C4	CON	751	2193	F	0.98	6.4			10	0	0	10	0	0
4	BF349	R2C4	CON	752	2185	M	1.5	9.1			15	0	0	7	0	0
4	BF349	R2C4	CON	753	2187	M	1.36	8.6			6	0	0	9	0	0
4	BF349	R2C4	CON	754	2192	M	1.35	8.8			5	0	0	8	0	0
4	BF349	R2C4	CON	755	2188	M	1.18	8.7			5	0	0	3	0	0
4	BF349	R2C4	CON	756	2184	F	1.09	7.2			2	0	0	13	0	0
4	BF349	R2C4	CON	757	2186	F	1.2	8.3			7	0	0	14	0	0
4	BF349	R2C4	CON	758	2189	M	1.2	7.7			5	0	0	8	0	0
4	BF277	R2C6	CON	759	2211	F	1.61	8.7			17	0	0	12	1	0
4	BF277	R2C6	CON	760	2206	M	1.72	8.8			10	0	1	7	0	0
4	BF277	R2C6	CON	761					2016-06-09	UNKNOWN	6	0	0	5	0	1
4	BF322	R1C6	CON	772	2165	F	1.57	10.5			9	0	0	5	1	0
4	BF322	R1C6	CON	776	2161	M	1.62	10.8			2	0	1	3	0	0
4	BF322	R1C6	CON	778	2160	F	1.56	8			25	0	0	2	0	0
4	BF322	R1C6	CON	779	2164	M	1.67	10.7			4	0	0	6	0	0
4	BF322	R1C6	CON	781	2168	M	1.7	10.8			4	0	1	6	0	0
4	BF322	R1C6	CON	782	2163	F	1.54	4.8			1	0	1	3	0	0
4	BF322	R1C6	CON	783	2167	F	1.34	9			9	0	0	4	0	0
4	BF322	R1C6	CON	784	2166	M	1.85	9.3			5	0	0	9	0	1
4	BF322	R1C6	CON	785	2162	F	1.6	8.5			4	0	1	0	0	0
4	BF307	R1C1	CON	789	2101	F	0.88	7.6			5	0	0	5	1	0
4	BF307	R1C1	CON	790	2102	M	0.81	6.6			18	0	1	4	0	0
4	BF307	R1C1	CON	791	2106	M	0.91	7.6			6	0	1	13	0	0
4	BF307	R1C1	CON	793	2104	F	1.15	8.9			3	0	0	12	0	0
4	BF307	R1C1	CON	794	2100	F	1.65	10.2			1	0	0	14	0	0
4	BF307	R1C1	CON	795	2107	M	1.24	8.7			10	0	1	16	0	0
4	BF307	R1C1	CON	796	2103	M	1.41	7.5			8	0	0	4	0	0
4	BF307	R1C1	CON	797	2105	F	1.23	8.7			16	0	0	17	0	0
4	BF307	R1C1	CON	798	2099	M	1.6	9.9			5	0	0	12	0	0
4	BF307	R1C1	CON	799	2098	F	1.27	8.3			4	0	0	2	0	0
4	BF307	R1C1	CON	800	2108	F	1.58	9.4			14	1	0	10	0	0
4	BF261	R2C5	CON	849	2198	F	1.39	5.7			6	0	1	5	0	0
4	BF261	R2C5	CON	850	2202	M	1.98	7.6			8	0	1	5	0	0
4	BF261	R2C5	CON	851	2199	F	1.36	6.8			4	0	1	0	0	1
4	BF261	R2C5	CON	852	2203	F	1.51	7.1			15	1	0	15	0	1
4	BF261	R2C5	CON	853	2197	M	1.29	5.2			8	3	1	0	2	1
4	BF261	R2C5	CON	854	2195	M	1.93	8.3			17	1	1	10	0	0
4	BF261	R2C5	CON	855	2204	F	1.75	6.1			10	0	1	5	0	0
4	BF261	R2C5	CON	856	2200	M	2.13	9.8			8	0	1	14	0	1
4	BF261	R2C5	CON	858	2201	M	2.29	9.8			3	0	1	3	0	0
4	BF261	R2C5	CON	859	2196	F	1.64	9.1			21	1	1	17	0	0
4	BF261	R2C5	CON	860	2205	M	1.29	6.6			9	2	1	4	2	1
5	BF430	R1C4	CON	873	2246	M	1.31	7.6			9	0	1	10	0	1
5	BF430	R1C4	CON	874	2248	M	1.76	10.7			14	0	0	10	0	0
5	BF430	R1C4	CON	876	2247	M	0.98	5			3	1	1	0	1	1
5	BF430	R1C4	CON	878							14	0	1	7	0	1
5	BF430	R1C4	CON	879							3	0	0	2	1	1
5	BF430	R1C4	CON	880							7	0	1	4	0	0
5	BF430	R1C4	CON	881	2249	M	1.6	8.6			16	0	1	9	0	0
5	BF430	R1C4	CON	882							9	1	1	6	0	0
5	BF430	R1C4	CON	883							17	0	0	5	0	0
5	BF430	R1C4	CON	884							18	0	0	13	0	0
5	BF430	R1C4	CON	885	2251	M	1.4	9.2			2	0	0	8	0	0
5	BF430	R1C4	CON	886							9	2	1	4	1	0
5	BF430	R1C4	CON	887	2250	M	1.56	7.2			7	1	1	8	0	0
5	BF3291	R1C6	CON	888	2266	M	1.66	7.1			2	0	0	5	0	0
5	BF3291	R1C6	CON	889	2267	F	2	10.4			1	0	1	5	0	0
5	BF3291	R1C6	CON	890	2269	M	0.76	6.1			0	0	0	1	1	1
5	BF3291	R1C6	CON	891	2271	M	1.62	8.2			1	0	0	10	0	0
5	BF3291	R1C6	CON	892	2274	F	1.21	8.1			0	0	0	3	0	1
5	BF3291	R1C6	CON	893	2270	F	1.23	8.1			2	0	1	3	0	1
5	BF3291	R1C6	CON	894	2272	M	1.45	8.5			3	1	0	4	1	0
5	BF3291	R1C6	CON	895	2268	F	1.7	10.5			4	0	0	17	0	0
5	BF3291	R1C6	CON	896	2265	F	1.71	11.4			11	0	0	9	0	0
5	BF3291	R1C6	CON	897	2273	M	1.53	9.6			6	0	0	1	0	0
5	BF3291	R1C6	CON	898	2275	M	1.88	10.5			0	1	0	11	0	0
5	BF361	R2C6	CON	949	2330	F	1.7	7.3			0	0	0	9	0	0
5	BF3269	R1C1	CON	950					2016-07-07	LAME	0	2	1
5	BF361	R2C6	CON	951	2331	F	1.83	7.3			2	0	1	10	0	1
5	BF361	R2C6	CON	955	2328	M	1.63	7.7			2	1	0	4	0	0
5	BF361	R2C6	CON	956	2325	F	1.56	5.3			0	0	0	2	0	0
5	BF361	R2C6	CON	958	2324	M	1.51	8.9			5	0	1	3	0	0
5	BF361	R2C6	CON	959	2327	M	1.78	6.4			2	1	1	8	0	0
5	BF361	R2C6	CON	960	2326	F	1.52	9.3			9	1	0	13	0	0
5	BF361	R2C6	CON	961	2329	M	1.6	8.3			7	0	1	4	0	0
5	BF361	R2C6	CON	962	2323	M	1.83	8.5			2	0	0	0	0	0
5	BF3269	R1C1	CON	963	2227	M	1.31	9.1			1	0	1	6	1	1
5	BF187	R1C2	CON	964	2240	M	2	9.7			15	0	0	23	0	0
5	BF187	R1C2	CON	965	2242	F	0.89	6.6			9	0	1	5	0	1
5	BF187	R1C2	CON	967	2241	F	1.34	7.9			11	0	0	9	0	1
5	BF187	R1C2	CON	968	2237	F	1.35	8.9			7	0	0	9	0	0
5	BF187	R1C2	CON	969	2245	M	1.32	7.7			15	0	0	17	0	0
5	BF187	R1C2	CON	970	2238	F	1.65	8.8			6	0	0	16	0	0
5	BF187	R1C2	CON	971	2244	M	1.76	6.9			4	0	0	13	0	0
5	BF187	R1C2	CON	972	2239	F	2.09	9.4			18	0	0	4	0	1
5	BF187	R1C2	CON	973	2234	M	1.85	6.8			9	0	1	8	0	0
5	BF187	R1C2	CON	974	2243	M	2.06	6.6			8	0	0	2	0	0
5	BF187	R1C2	CON	975	2236	F	2.19	9.4			10	0	0	5	0	1
5	BF187	R1C2	CON	976	2235	F	1.72	7.5			20	0	1	9	0	1
5	BF434	R1C5	CON	977	2254	F	1.26	6.9			0	0	1	2	0	0
5	BF434	R1C5	CON	978					2016-07-12	UNKNOWN	1	2	1	1	2	1
5	BF434	R1C5	CON	980	2262	F	2.26	8.3			1	0	1	3	1	0
5	BF434	R1C5	CON	981	2253	F	1.71	8.9			1	0	1	7	0	0
5	BF434	R1C5	CON	982	2255	M	1.87	6.3			0	2	1	0	2	0
5	BF434	R1C5	CON	983	2252	F	1.59	6.6			2	0	0	3	0	0
5	BF434	R1C5	CON	984	2264	F	1.56	7.9			3	0	1	1	0	1
5	BF434	R1C5	CON	985	2259	F	1.75	5.4			2	1	0	1	0	0
5	BF434	R1C5	CON	986	2256	M	1.73	8.7			13	0	1	2	2	1
5	BF434	R1C5	CON	987	2260	F	1.51	7.5			0	0	1	3	0	0
5	BF434	R1C5	CON	988	2257	F	1.64	7.1			0	0	0	1	0	0
5	BF434	R1C5	CON	989	2258	F	1.7	8.9			3	0	0	0	0	0
5	BF434	R1C5	CON	990	2263	M	1.92	8.4			0	1	1	1	2	1
5	BF434	R1C5	CON	991	2261	F	1.85	8.9			2	0	0	5	0	0
5	BF3269	R1C1	CON	992	2226	F	1.53	7.8			12	0	0	9	0	0
5	BF3269	R1C1	CON	993	2232	M	1.86	10			12	1	1	10	2	0
5	BF3269	R1C1	CON	995	2233	F	1.65	8.5			2	0	1	13	0	0
5	BF3269	R1C1	CON	996	2229	F	1.55	7.5			3	0	0	7	0	0
5	BF3269	R1C1	CON	997	2228	M	1.89	9			8	0	1	7	0	0
5	BF3269	R1C1	CON	998	2231	M	1.63	8.4			5	0	0	0	0	0
5	BF3269	R1C1	CON	999	2230	M	1.15	7.1			1	0	0	9	0	0
6	BF205	R1C5	CON	1046	2387	M	1.87	50			17	2	1	0	1	1
6	BF3263	R1C6	CON	1057	2400	M	2.04	55			16	0	0	18	1	0
6	BF3263	R1C6	CON	1058	2392	F	1.54	48			2	0	0	0	0	1
6	BF3263	R1C6	CON	1059	2398	F	1.4	50			8	0	0	1	0	0
6	BF205	R1C5	CON	1060	2383	M	1.92	52			3	1	0	1	0	0
6	BF3263	R1C6	CON	1061	2396	F	1.96	53			6	0	0	0	0	1
6	BF3263	R1C6	CON	1062	2393	M	2.41	55			3	0	0	2	0	0
6	BF3263	R1C6	CON	1063	2397	M	1.51	47			4	2	0	0	2	0
6	BF3263	R1C6	CON	1064	2395	M	1.63	46			6	0	0	0	0	1
6	BF3263	R1C6	CON	1065	2391	F	1.49	52			1	0	0	7	0	0
6	BF205	R1C5	CON	1066	2386	M	1.69	51			7	1	0	1	0	1
6	BF3263	R1C6	CON	1067	2402	M	2.03	53			5	1	0	12	0	1
6	BF3263	R1C6	CON	1068	2399	F	1.62	52			4	0	0	7	0	0
6	BF205	R1C5	CON	1069	2384	M	1.92	47			3	0	0	0	0	0
6	BF3263	R1C6	CON	1070	2394	M	2.03	52			8	1	0	15	1	0
6	BF3263	R1C6	CON	1071	2401	M	2.02	49			7	0	1	1	0	1
6	BF205	R1C5	CON	1080	2382	F	1.41	51			11	1	0	5	0	0
6	BF429	R1C4	CON	1086	2370	M	1.71	46			0	0	0	2	0	0
6	BF429	R1C4	CON	1087	2373	M	1.08	46			0	0	0	3	1	0
6	BF429	R1C4	CON	1088	2375	F	1.46	49			1	0	0	2	0	0
6	BF429	R1C4	CON	1089	2374	F	1.97	57			0	0	0	1	0	0
6	BF429	R1C4	CON	1090	2371	M	1.29	45			1	0	0	0	0	0
6	BF429	R1C4	CON	1092	2369	F	1.76	54			0	0	0	5	0	0
6	BF429	R1C4	CON	1093	2379	M	1.89	48			10	0	0	14	0	0
6	BF429	R1C4	CON	1094	2378	M	1.09	46			1	0	0	4	0	0
6	BF429	R1C4	CON	1095	2377	F	1.49	48			1	0	0	1	0	0
6	BF429	R1C4	CON	1096	2376	F	1.43	47			0	0	0	2	0	0
6	BF429	R1C4	CON	1097	2372	M	1.87	55			3	0	0	11	0	0
6	BF3270	R1C1	CON	1124	2407	M	2.13	45			7	0	0	2	0	0
6	BF3270	R1C1	CON	1125	2406	M	1.8	47			7	1	1	6	0	0
6	BF3270	R1C1	CON	1126	2405	F	1.88	49.5			27	0	1	3	0	1
6	BF3270	R1C1	CON	1127	2410	F	1.65	50			7	0	0	4	0	0
6	BF3270	R1C1	CON	1128	2409	M	1.72	54			10	0	0	3	0	0
6	BF3270	R1C1	CON	1131	2404	M	1.54	49			6	0	0	8	0	0
6	BF3270	R1C1	CON	1132	2411	M	1.65	45.5			7	0	1	21	0	1
6	BF3270	R1C1	CON	1134	2408	F	1.54	47.5			3	0	1	1	0	1
6	BF3270	R1C1	CON	1135	2403	M	1.93	53			18	0	0	7	0	0
6	BF205	R1C5	CON	1136	2385	M	1.91	47			6	0	0	0	0	0
6	BF3272	R2C4	CON	1137	2332	F	1.43	45.5			7	0	1	6	0	0
6	BF3272	R2C4	CON	1138	2334	F	1.62	46			5	0	0	5	0	0
6	BF3272	R2C4	CON	1139	2340	F	1.84	44			4	0	0	2	0	1
6	BF3272	R2C4	CON	1140	2342	F	1.57	47			18	0	0	1	0	1
6	BF205	R1C5	CON	1141	2381	M	1.82	48			15	2	1	5	2	1
6	BF3272	R2C4	CON	1142	2336	F	1.64	42			0	0	0	0	0	0
6	BF3272	R2C4	CON	1143	2338	M	1.41	44.5			1	0	0	1	0	0
6	BF3272	R2C4	CON	1144	2341	M	1.26	42			3	0	0
6	BF3272	R2C4	CON	1145	2339	M	1.57	48			4	1	0	2	0	0
6	BF3272	R2C4	CON	1146	2333	M	1.35	44			5	0	0	4	0	0
6	BF3272	R2C4	CON	1147	2335	F	1.31	43			5	0	0	1	0	0
6	BF3272	R2C4	CON	1148					00:00:00	VIABILITY	2	0	1
6	BF205	R1C5	CON	1150	2390	F	2.12	47			2	0	1	0	1	1
6	BF205	R1C5	CON	1151	2388	M	2.43	52			6	0	1	0	0	0
6	BF205	R1C5	CON	1152	2389	M	2.32	49			1	0	1
6	BF205	R1C5	CON	1153	2380	F	1.98	50			4	0	1	1	0	1
1	BF3244	R1C4	SOC	353	1759	M	1.72	10.9			15	0	1	67	1	0
1	BF3244	R1C4	SOC	354	1755	M	1.84	10.2			10	1	1	15	1	1
1	BF3244	R1C4	SOC	355	1758	M	1.64	12.1			14	0	0	35	0	0
1	BF3244	R1C4	SOC	356	1760	F	1.5	8.4			4	0	0	79	0	1
1	BF3244	R1C4	SOC	357	1763	F	1.76	9.3			3	0	1	59	0	1
1	BF3244	R1C4	SOC	358	1754	F	1.7	11.7			2	0	1	34	0	0
1	BF3244	R1C4	SOC	359	1762	F	1.76	10.1			2	0	0	17	0	1
1	BF3244	R1C4	SOC	360	1761	F	1.6	10			6	1	1	44	0	1
1	BF3244	R1C4	SOC	361	1757	M	1.85	12.3			7	0	0	39	0	0
1	BF3244	R1C4	SOC	362	1756	F	1.13	8.3			1	0	0	24	0	0
2	BF303	R1C2	SOC	469	1858	M	1.25	5.5			0	0	0	6	0	0
2	BF303	R1C2	SOC	470	1865	F	1.6	7.6			0	0	1	38	0	0
2	BF303	R1C2	SOC	471	1860	F	1.4	7.2			3	0	0	36	0	0
2	BF303	R1C2	SOC	472	1862	M	1.44	9.3			3	0	0	8	0	0
2	BF303	R1C2	SOC	473	1861	M	1.03	7.9			0	1	1	3	0	0
2	BF303	R1C2	SOC	474	1855	F	1.47	10.7			2	0	0	14	0	0
2	BF303	R1C2	SOC	475	1864	M	1.39	9.9			1	0	0	6	0	0
2	BF303	R1C2	SOC	476	1863	F	1.02	7.9			0	0	1	6	0	0
2	BF303	R1C2	SOC	477	1853	F	1.04	7.4			0	1	1	11	2	1
2	BF303	R1C2	SOC	478	1859	M	1.06	5.5			1	2	1	3	1	0
2	BF303	R1C2	SOC	479	1854	F	1.46	8.5			4	0	0	30	0	1
2	BF303	R1C2	SOC	480	1857	F	1.27	7.3			3	0	0	22	0	0
2	BF303	R1C2	SOC	481	1856	M	1.65	10.2			1	0	0	96	0	0
3	3275	R1C2	SOC	631	2015	M	2.13	8.7			10	0	1	17	0	1
3	3275	R1C2	SOC	632	2010	M	2.25	11.4			4	0	1	12	0	1
3	3275	R1C2	SOC	633	2014	M	2.33	8			1	2	1	12	1	1
3	3275	R1C2	SOC	634	2017	M	2.33	13.8			2	0	1	2	0	1
3	3275	R1C2	SOC	645	2012	F	2.01	6.9			0	0	1	2	0	1
3	3275	R1C2	SOC	646	2016	F	2	10.7			5	1	1	7	0	1
3	3275	R1C2	SOC	648	2011	F	2.27	11.6			8	1	1	18	1	1
3	3275	R1C2	SOC	649	2009	F	1.98	10.4			32	0	2	17	0	0
3	3275	R1C2	SOC	650	2013	M	2.1	10.5			6	0	2	10	0	0
4	GF17	R1C5	SOC	813	2138	M	1.25	7.8			1	0	0	1	0	0
4	GF17	R1C5	SOC	828	2143	F	1.48	7.3			6	0	1	9	1	1
4	GF17	R1C5	SOC	829	2145	F	1.68	7.9			4	0	0	39	1	0
4	GF17	R1C5	SOC	830	2144	F	1.23	6.3			3	0	1	6	1	1
4	GF17	R1C5	SOC	831	2136	M	1.02	6.5			3	0	0	7	0	0
4	GF17	R1C5	SOC	832	2146	M	1.5	5.9			1	0	1	8	0	0
4	GF17	R1C5	SOC	833	2137	F	1.46	6.9			3	0	0	13	0	0
4	GF17	R1C5	SOC	834	2139	M	1.64	8.5			2	0	1	9	0	0
4	GF17	R1C5	SOC	835	2142	F	1.47	8			8	0	1	13	1	0
4	GF17	R1C5	SOC	836	2140	F	1.64	7.8			2	0	0	2	0	0
4	GF17	R1C5	SOC	837	2135	M	1.5	7.4			0	0	0	7	0	0
4	GF17	R1C5	SOC	838	2141	F	1.57	8.9			6	0	1	17	0	0
4	GF17	R1C5	SOC	839	2147	M	1.25	7.7			3	0	0	22	1	0
5	BF393	R2C1	SOC	936	2297	F	1.03	6.3			1	0	1	0	0	1
5	BF393	R2C1	SOC	937	2289	F	1.11	5.5			4	0	0	5	0	0
5	BF393	R2C1	SOC	938	2293	F	1.66	8.7			2	0	0	22	0	0
5	BF393	R2C1	SOC	939	2298	M	1.88	9			0	0	0	22	1	1
5	BF393	R2C1	SOC	940					2016-07-12	STARV	0	0	0	0	0	0
5	BF393	R2C1	SOC	941	2300	F	1.13	7.4			0	0	0	9	0	0
5	BF393	R2C1	SOC	942	2294	F	1.73	8.3			2	0	0	20	0	0
5	BF393	R2C1	SOC	943	2291	M	2	7.7			2	1	1	24	1	1
5	BF393	R2C1	SOC	944	2299	M	1.9	9.8			0	1	0	4	0	0
5	BF393	R2C1	SOC	945	2290	F	1.97	8.3			3	0	1	28	1	0
5	BF393	R2C1	SOC	946	2296	F	1.85	8			2	0	1	21	0	1
5	BF393	R2C1	SOC	947	2295	F	1.64	8.1			2	0	0	2	0	0
5	BF393	R2C1	SOC	948	2292	M	1.95	8.6			0	1	0	13	1	0
6	BF409	R1C3	SOC	1111	2428	M	1.79	48.5			2	2	1	6	0	1
6	BF409	R1C3	SOC	1112	2431	M	1.56	42			5	0	0	20	0	0
6	BF409	R1C3	SOC	1114	2430	M	2.15	49			0	0	0	4	0	1
6	BF409	R1C3	SOC	1116	2424	M	1.27	44			11	0	1	6	0	1
6	BF409	R1C3	SOC	1117	2426	M	2.04	45			16	0	1	11	1	0
6	BF409	R1C3	SOC	1118	2423	F	1.88	50			4	0	0	15	0	1
6	BF409	R1C3	SOC	1119	2429	F	2.14	47			8	0	0	3	0	1
6	BF409	R1C3	SOC	1121	2427	M	2.06	49			6	0	0	5	0	1
6	BF409	R1C3	SOC	1122	2425	F	2.04	50.5			5	0	0	13	0	0
1	BF391	R1C5	SOC	351	1766	F	0.83	7.7			2	0	0	16	0	0
1	BF391	R1C5	SOC	352	1772	M	1.41	10.8			5	0	0	16	1	0
1	BF391	R1C5	SOC	363	1768	F	0.81	8.7			1	0	0	14	0	0
1	BF391	R1C5	SOC	364	1771	M	1.57	9.5			2	0	0	12	0	0
1	BF391	R1C5	SOC	366	1764	M	1.55	12.3			12	0	0	16	0	0
1	BF391	R1C5	SOC	367	1770	M	1.43	10.5			0	0	0	29	1	0
1	BF391	R1C5	SOC	368	1765	M	1.45	10.2			4	0	0	82	1	0
1	BF391	R1C5	SOC	369	1769	F	1.39	11.3			0	0	0	15	0	0
1	BF391	R1C5	SOC	370	1767	F	0.94	8.1			0	0	0	5	0	0
2	BF309	R1C3	SOC	510	1876	M	1.67	6.9			3	0	0	41	0	0
2	BF309	R1C3	SOC	513	1867	M	1.61	7.2			0	0	1	41	0	0
2	BF309	R1C3	SOC	514	1870	F	1.27	7.8			2	0	1	19	0	0
2	BF309	R1C3	SOC	515	1875	M	1.7	9.5			0	0	0	35	1	1
2	BF309	R1C3	SOC	516	1869	F	1.14	6.7			2	0	0	26	1	0
2	BF309	R1C3	SOC	518	1874	F	1.49	8.1			2	0	0	75	1	0
2	BF309	R1C3	SOC	519	1877	F	1.55	10.1			2	0	1	8	0	0
2	BF309	R1C3	SOC	521	1871	M	1.62	9.1			1	0	0	49	1	1
2	BF309	R1C3	SOC	522	1873	M	1.41	7.7			2	0	0	61	1	1
2	BF309	R1C3	SOC	525	1868	M	0.87	5.9			0	0	0	15	0	0
2	BF309	R1C3	SOC	529	1872	F	1.07	4.7			3	0	0	30	0	0
2	BF309	R1C3	SOC	531	1866	F	1.37	8.9			4	0	1	91	1	0
3	GF3	R1C3	SOC	624	2018	F	1.83	11.6			2	0	1	11	0	1
3	GF3	R1C3	SOC	665	2024	M	1.84	10.4			2	0	1	1	0	0
3	GF3	R1C3	SOC	666	2020	F	1.96	10.5			7	0	1	9	0	1
3	GF3	R1C3	SOC	667					2016-04-27	CRUSH	4	0	1	15	1	0
3	GF3	R1C3	SOC	668	2026	M	1.71	8.9			7	0	1	11	0	0
3	GF3	R1C3	SOC	680	2019	F	1.54	9.1			3	1	1	3	1	0
3	GF3	R1C3	SOC	684	2023	F	1.9	10.6			13	1	1	22	0	0
3	GF3	R1C3	SOC	685	2021	M	1.66	7.9			4	1	1	13	2	1
3	GF3	R1C3	SOC	697	2022	M	1.8	9.5			0	1	1	1	1	1
3	GF3	R1C3	SOC	698	2025	M	2.05	10.9			11	1	1	18	1	1
4	GF14	R1C4	SOC	801	2155	F	1.37	7.3			0	0	1	5	0	0
4	GF14	R1C4	SOC	803	2150	F	1.27	3.8			0	0	0	0	2	1
4	GF14	R1C4	SOC	804	2153	M	1.47	6.7			5	0	1	11	0	0
4	GF14	R1C4	SOC	805	2148	M	1.43	7.5			1	0	1	2	1	1
4	GF14	R1C4	SOC	806	2149	F	1.12	6.1			1	0	1	13	0	0
4	GF14	R1C4	SOC	807	2157	F	1.35	7.1			5	0	0	15	1	1
4	GF14	R1C4	SOC	808	2154	M	1.36	7.1			4	0	0	11	0	0
4	GF14	R1C4	SOC	809	2152	F	1.37	7.4			3	0	0	11	0	0
4	GF14	R1C4	SOC	810	2156	M	1.41	7.7			6	0	0	21	0	0
4	GF14	R1C4	SOC	812	2159	M	1.49	4			4	1	0	17	1	1
4	GF14	R1C4	SOC	814	2151	M	1.17	6.8			9	0	0	11	0	0
4	GF14	R1C4	SOC	815	2158	M	1.46	7.6			6	0	0	11	1	0
5	BF325	R2C2	SOC	923	2280	F	1.43	6			1	0	0	0	1	0
5	BF325	R2C2	SOC	924	2288	M	1.91	5.9			5	0	0	9	0	0
5	BF325	R2C2	SOC	925	2287	M	1.54	6.6			9	0	0	12	0	0
5	BF325	R2C2	SOC	926	2284	M	1.82	7.8			23	0	0	32	0	0
5	BF325	R2C2	SOC	927	2281	M	1.61	7.3			8	0	0	22	0	0
5	BF325	R2C2	SOC	928	2286	M	1.24	5.7			5	0	1	11	0	1
5	BF325	R2C2	SOC	929	2277	M	1.56	6.2			15	0	0	26	0	0
5	BF325	R2C2	SOC	930	2276	M	1.49	6.3			9	0	0	20	0	0
5	BF325	R2C2	SOC	931	2285	M	1.8	7.4			3	0	1	19	0	1
5	BF325	R2C2	SOC	932	2283	F	1.46	7			8	0	0	30	0	0
5	BF325	R2C2	SOC	933	2282	M	1.66	6.6			15	1	0	19	0	0
5	BF325	R2C2	SOC	934	2278	M	1.1	4.6			0	0	1	6	1	1
5	BF325	R2C2	SOC	935	2279	M	1.72	7.8			10	1	1	26	0	0
6	BF213	R1C2	SOC	1098	2414	M	1.72	52			3	0	0	35	0	1
6	BF213	R1C2	SOC	1099	2420	F	1.56	48.5			3	0	0	37	0	0
6	BF213	R1C2	SOC	1100	2417	M	1.6	46.5			2	1	1	4	0	1
6	BF213	R1C2	SOC	1101	2418	F	1.45	45			11	0	1	11	0	1
6	BF213	R1C2	SOC	1102	2422	M	1.15	43.5			0	0	0	7	0	1
6	BF213	R1C2	SOC	1103	2415	M	1.36	44.5			18	0	0	9	0	0
6	BF213	R1C2	SOC	1104	2412	M	2.03	55			18	0	0	27	0	0
6	BF213	R1C2	SOC	1105	2419	M	1.69	49			13	0	0	25	0	0
6	BF213	R1C2	SOC	1106	2413	M	1.91	46.5			15	0	1	42	0	1
6	BF213	R1C2	SOC	1107	2421	M	1.43	45			14	0	0	52	0	0
6	BF213	R1C2	SOC	1108	2416	F	0.99	39			5	0	0	4	0	1
1	BF353	R2C1	SOC	383	1784	F	1.6	11.1			2	0	0	45	0	0
1	BF353	R2C1	SOC	384	1785	M	1.9	10.9			0	0	0	9	0	0
1	BF353	R2C1	SOC	385	1786	M	2.1	9.9			0	0	0	14	0	0
1	BF353	R2C1	SOC	386	1783	M	1.84	11.7			5	0	0	32	0	0
1	BF353	R2C1	SOC	387	1790	F	1.83	9.8			4	0	1	90	0	0
1	BF353	R2C1	SOC	388	1788	F	1.35	7.8			0	0	0	18	0	0
1	BF353	R2C1	SOC	389	1789	M	0.99	7.5			0	1	0	13	0	0
1	BF353	R2C1	SOC	390	1782	M	1.98	11.8			3	0	0	29	0	0
1	BF353	R2C1	SOC	391	1787	F	1.31	6.7			1	0	0	10	0	0
2	BF3267	R2C2	SOC	482	1934	F	1.72	9.4			0	0	0	24	0	0
2	BF3267	R2C2	SOC	483	1940	M	1.54	9.1			1	0	0	4	0	0
2	BF3267	R2C2	SOC	484	1930	M	1.89	10.9			4	0	0	33	1	0
2	BF3267	R2C2	SOC	485	1935	M	1.94	12			0	0	0	24	0	0
2	BF3267	R2C2	SOC	487	1936	F	1.53	9.8			1	0	0	5	0	1
2	BF3267	R2C2	SOC	488	1932	M	1.19	5.4			2	0	0	14	0	0
2	BF3267	R2C2	SOC	489	1938	M	1.76	10.1			4	0	1	45	0	0
2	BF3267	R2C2	SOC	490	1933	M	1.53	11.2			2	0	0	52	0	0
2	BF3267	R2C2	SOC	492	1937	M	1.92	6.9			1	0	0	0	0	0
2	BF3267	R2C2	SOC	493	1931	F	1.06	9.3			2	0	0	19	0	0
2	BF3267	R2C2	SOC	494	1929	M	1.49	6.4			1	0	0	3	1	0
2	BF3267	R2C2	SOC	495	1939	M	1.82	11.1			5	0	0	22	0	0
3	BF334	R2C6	SOC	706	2097	F	1	5.9			0	0	1	7	0	0
3	BF334	R2C6	SOC	707	2091	M	1.35	7.8			5	0	0	18	0	0
3	BF334	R2C6	SOC	708	2095	F	0.81	4.8			2	0	1	3	0	1
3	BF334	R2C6	SOC	709	2096	M	1.29	7.2			0	0	1	12	0	1
3	BF334	R2C6	SOC	710	2089	F	1.51	8.8			6	0	0	18	0	0
3	BF334	R2C6	SOC	711	2088	M	1.59	7.5			4	0	0	18	1	1
3	BF334	R2C6	SOC	712	2094	M	1.6	10.8			11	0	1	23	0	0
3	BF334	R2C6	SOC	713	2090	F	1.65	8.5			3	0	1	10	0	0
3	BF334	R2C6	SOC	714	2093	M	1.85	6.1			1	0	1	5	0	0
3	BF334	R2C6	SOC	716	2092	F	1.53	8.1			1	0	1	17	0	0
4	GF18	R1C2	SOC	861	2109	M	0.92	4.9			4	0	1	7	1	0
4	GF18	R1C2	SOC	862	2113	M	1.2	7.8			4	0	1	1	0	0
4	GF18	R1C2	SOC	863	2121	F	1.44	7.8			6	0	1	0	1	0
4	GF18	R1C2	SOC	864	2112	M	1.12	5.9			0	0	1	1	0	0
4	GF18	R1C2	SOC	865	2114	M	1.75	8.4			7	0	1	17	0	0
4	GF18	R1C2	SOC	866	2118	M	1.87	10.7			11	0	1	11	0	0
4	GF18	R1C2	SOC	867	2119	M	1.73	8.9			3	0	0	10	0	0
4	GF18	R1C2	SOC	868	2120	M	2.17	8.9			6	1	1	22	0	0
4	GF18	R1C2	SOC	869	2115	M	1.73	8.6			1	0	1	8	0	0
4	GF18	R1C2	SOC	890	2269	M	0.76	6.1			0	0	1	1	1	1
4	GF18	R1C2	SOC	891	2271	M	1.62	8.2			4	0	1	10	0	0
4	GF18	R1C2	SOC	892	2274	F	1.21	8.1			15	0	0	3	0	1
5	BF396	R2C4	SOC	899	2309	F	1.93	9			2	1	1	14	1	0
5	BF396	R2C4	SOC	900	2303	F	1.75	8.3			1	0	0	3	0	0
5	BF396	R2C4	SOC	901	2302	F	1.79	8.6			5	0	0	5	1	0
5	BF396	R2C4	SOC	902	2304	F	1.68	8.4			4	0	0	7	0	0
5	BF396	R2C4	SOC	903	2310	F	2.15	9.1			2	0	0	19	0	0
5	BF396	R2C4	SOC	904	2306	F	1.99	9.2			0	0	0	26	0	0
5	BF396	R2C4	SOC	905	2301	F	1.87	7.9			4	0	0	4	0	0
5	BF396	R2C4	SOC	906	2305	M	2.13	9.4			11	1	1	11	0	0
5	BF396	R2C4	SOC	907	2307	M	1.99	10			7	0	0	6	0	0
5	BF396	R2C4	SOC	908	2308	F	2.08	9.1			1	0	1	16	0	0
5	BF396	R2C4	SOC	919	2312	M	1.83	7.7			17	0	1	27	0	1
6	BF340	R2C6	SOC	1042	2360	F	1.55	45			4	0	0	15	0	0
6	BF340	R2C6	SOC	1043	2363	F	2.06	54			2	0	0	19	1	0
6	BF340	R2C6	SOC	1044	2358	M	1.68	51			8	0	0	5	0	0
6	BF340	R2C6	SOC	1045	2365	F	2.26	51			18	0	0	39	1	1
6	BF340	R2C6	SOC	1047	2367	F	1.62	49			9	0	0	13	0	0
6	BF340	R2C6	SOC	1048	2359	M	2.22	53			15	0	1	10	1	0
6	BF340	R2C6	SOC	1049	2356	M	2.04	52			1	0	1	8	0	0
6	BF340	R2C6	SOC	1051	2357	F	1.52	53			7	0	0	22	1	0
6	BF340	R2C6	SOC	1052	2364	F	1.6	46			2	0	0	10	0	1
6	BF340	R2C6	SOC	1053	2362	F	1.79	47			18	1	1	6	2	1
6	BF340	R2C6	SOC	1054	2361	F	1.24	50			20	0	1	7	0	0
6	BF340	R2C6	SOC	1055	2366	F	1.75	48			5	0	0	6	1	0
6	BF340	R2C6	SOC	1056	2368	M	2.01	54			16	0	0	31	1	0
1	BF263	R2C2	SOC	393	1800	F	1.81	9.8			4	0	0	37	0	0
1	BF263	R2C2	SOC	394	1796	F	1.41	4.7			6	2	0	13	2	1
1	BF263	R2C2	SOC	396	1793	F	1.25	8.8			12	0	0	73	0	0
1	BF263	R2C2	SOC	397	1798	F	1.35	8.4			31	0	0	29	1	0
1	BF263	R2C2	SOC	398	1795	M	1.29	9.1			10	0	0	26	0	0
1	BF263	R2C2	SOC	399	1792	M	1.81	7.9			3	0	0	37	1	0
1	BF263	R2C2	SOC	400	1797	M	1.21	6.9			37	2	0	21	1	0
1	BF263	R2C2	SOC	401	1799	M	1.06	7.7			0	2	0	11	2	0
1	BF263	R2C2	SOC	402	1791	F	1.96	11.1			7	1	0	27	0	0
1	BF263	R2C2	SOC	403	1794	M	1.78	9.9			32	0	1	128	1	0
2	BF362	R2C3	SOC	491	1927	M	1.56	7.2			1	0	1	4	0	1
2	BF362	R2C3	SOC	497	1925	F	1.89	9.3			3	0	0	32	0	0
2	BF362	R2C3	SOC	498	1923	M	1.84	9.1			4	0	0	54	0	0
2	BF362	R2C3	SOC	499	1924	M	1.57	8.7			8	0	0	49	0	0
2	BF362	R2C3	SOC	500	1928	F	1.56	9.4			3	0	0	49	1	0
2	BF362	R2C3	SOC	501	1921	F	1.96	5.6			2	0	1	8	0	0
2	BF362	R2C3	SOC	502	1918	M	1.39	8.1			2	0	0	11	0	0
2	BF362	R2C3	SOC	503	1916	F	1.54	5.4			0	0	0	32	0	0
2	BF362	R2C3	SOC	504	1919	F	1.75	7.4			6	0	0	28	0	0
2	BF362	R2C3	SOC	505	1915	F	1.89	9.1			3	0	0	31	0	0
2	BF362	R2C3	SOC	506	1922	F	1.14	5.5			1	0	0	5	0	0
2	BF362	R2C3	SOC	507	1926	F	1.11	5.8			2	0	0	35	0	0
2	BF362	R2C3	SOC	508	1920	M	1.99	8.6			1	0	0	32	0	0
2	BF362	R2C3	SOC	509	1917	F	0.89	5.5			2	0	0	4	0	0
3	BF335	R2C5	SOC	686	2079	F	1.37	7.8			0	0	1	4	0	1
3	BF335	R2C5	SOC	687	2081	M	1.09	7.8			5	0	1	11	0	0
3	BF335	R2C5	SOC	688	2077	F	1.55	7.5			2	0	1	15	0	1
3	BF335	R2C5	SOC	689	2080	M	1.07	6.6			6	0	1	28	1	1
3	BF335	R2C5	SOC	690	2085	F	1.29	8.8			1	0	1	15	1	0
3	BF335	R2C5	SOC	691	2086	F	1.2	8			0	0	0	0	0	0
3	BF335	R2C5	SOC	692	2087	F	1.66	8.3			7	0	1	12	0	1
3	BF335	R2C5	SOC	693	2084	F	1.64	8.9			3	1	1	12	1	1
3	BF335	R2C5	SOC	694	2083	M	1.6	9.5			12	0	1	10	1	0
3	BF335	R2C5	SOC	695	2082	M	1.48	8.9			6	0	0	10	1	0
3	BF335	R2C5	SOC	696	2078	F	1.5	7.8			6	0	1	12	0	1
4	GF15	R1C3	SOC	811	2123	F	1.26	7.7			0	1	1	4	1	1
4	GF15	R1C3	SOC	816	2134	F	1.59	7.5			7	0	1	24	0	0
4	GF15	R1C3	SOC	817	2129	M	1.37	6.6			3	0	0	5	1	0
4	GF15	R1C3	SOC	818	2125	M	1.61	9.1			4	0	1	14	0	0
4	GF15	R1C3	SOC	819	2132	F	1.24	7.5			5	1	1	11	0	0
4	GF15	R1C3	SOC	820	2128	F	0.98	5.3			5	0	0	6	0	0
4	GF15	R1C3	SOC	821	2127	F	1.25	7.8			2	0	0	16	0	0
4	GF15	R1C3	SOC	822	2130	M	1.48	8.3			7	1	1	11	1	0
4	GF15	R1C3	SOC	823	2131	M	1.52	8.6			1	1	1	8	0	0
4	GF15	R1C3	SOC	824	2133	F	1.4	7.8			3	0	1	7	0	0
4	GF15	R1C3	SOC	825	2124	M	1.31	7.7			0	0	1	9	0	1
4	GF15	R1C3	SOC	826	2122	M	1.44	7.8			6	0	1	20	1	0
4	GF15	R1C3	SOC	827	2126	F	1.34	7.7			1	0	1	1	0	1
5	BF302	R2C5	SOC	909	2311	M	1.63	10			0	0	0	20	0	0
5	BF302	R2C5	SOC	910	2316	F	0.94	4.5			3	0	0	3	0	0
5	BF302	R2C5	SOC	911	2318	M	1.53	9			6	0	0	43	0	0
5	BF302	R2C5	SOC	912	2322	F	1.07	7			0	0	0	7	0	0
5	BF302	R2C5	SOC	913	2320	M	1.05	7.7			1	0	0	30	0	0
5	BF302	R2C5	SOC	914	2315	M	1.76	7.2			0	0	0	50	0	0
5	BF302	R2C5	SOC	915	2321	F	1.38	8.4			1	0	0	7	0	0
5	BF302	R2C5	SOC	917					2016-07-07	LAME	2	0	0
5	BF302	R2C5	SOC	918	2313	F	1.45	6.1			2	0	0	16	0	0
5	BF302	R2C5	SOC	920	2317	M	1.47	8.2			3	0	0	31	0	0
5	BF302	R2C5	SOC	921	2319	F	1.58	9			4	0	0	42	0	0
5	BF302	R2C5	SOC	922	2314	F	1.41	6.6			1	0	0	24	0	0
6	BF342	R2C5	SOC	1072	2344	F	1.23	51			2	0	0	4	0	0
6	BF342	R2C5	SOC	1073	2350	M	1.81	50			0	0	0	1	0	1
6	BF342	R2C5	SOC	1074	2347	F	1.4	43.5			0	0	1	0	0	1
6	BF342	R2C5	SOC	1075	2351	F	1.35	49.5			8	0	0	1	0	0
6	BF342	R2C5	SOC	1076	2352	F	2.08	55			3	0	0	1	0	0
6	BF342	R2C5	SOC	1077	2349	M	1.94	52.5			3	0	0	28	0	0
6	BF342	R2C5	SOC	1078	2354	F	1.16	46.5			8	0	1	6	0	0
6	BF342	R2C5	SOC	1079	2343	F	1.65	52			3	0	0	2	0	1
6	BF342	R2C5	SOC	1081	2346	M	1.51	47			1	0	1	0	0	1
6	BF342	R2C5	SOC	1082	2348	F	1.11	45.5			5	0	1	3	1	0
6	BF342	R2C5	SOC	1083	2345	M	1.35	45.5			3	0	1	0	0	1
6	BF342	R2C5	SOC	1084	2353	M	1.55	49			0	0	1	2	1	0
6	BF342	R2C5	SOC	1085	2355	M	0.91	41			6	0	0	4	0	0
1	BF3249	R1C2	SOC	418	1739	M	0.99	6.9			10	0	0	11	0	0
1	BF3249	R1C2	SOC	431	1742	F	0.9	7.3			1	0	0	7	0	0
1	BF3249	R1C2	SOC	434	1741	F	0.87	7.6			3	0	0	14	0	0
1	BF3249	R1C2	SOC	435	1740	M	1.79	10.8	2016-01-09	VIABILITY	19	0	0	48	0	0
1	BF3249	R1C2	SOC	436	1732	M	2.04	11.1			3	0	0	70	0	0
1	BF3249	R1C2	SOC	439	1733	M	1.65	10.1			8	0	1	41	0	1
1	BF3249	R1C2	SOC	440	1738	M	1.81	10			7	0	0	26	0	0
1	BF3249	R1C2	SOC	441	1737	F	1.97	10.3			14	0	0	16	0	0
1	BF3249	R1C2	SOC	442	1735	F	1.51	9.2			2	0	0	56	0	0
1	BF3249	R1C2	SOC	443	1734	M	2.04	11.5			6	3	1	23	2	0
1	BF3249	R1C2	SOC	444	1731	M	1.51	8.9			18	1	1	28	1	0
1	BF3249	R1C2	SOC	445	1730	F	1.68	10.3			4	1	1	11	0	0
1	BF3249	R1C2	SOC	446	1736	F	1.52	7.1			0	1	1	6	1	1
2	BF350	R2C6	SOC	520	1984	M	1.63	8.6			3	0	0	50	1	0
2	BF350	R2C6	SOC	524	1982	F	1.67	7.4			5	0	1	5	0	1
2	BF350	R2C6	SOC	537	1983	F	2.38	9.6			1	0	0	16	0	0
2	BF350	R2C6	SOC	538	1980	F	2.48	9.7			1	0	1	21	0	1
2	BF350	R2C6	SOC	539	1977	F	2.27	8.8			0	0	0	42	0	0
2	BF350	R2C6	SOC	541	1976	M	1.36	6.2			2	0	0	15	0	0
2	BF350	R2C6	SOC	542	1975	M	2.46	10.7			0	0	0	26	0	0
2	BF350	R2C6	SOC	543	1979	F	2.41	8.9			1	0	1	3	0	1
2	BF350	R2C6	SOC	544	1978	F	2.24	6			0	0	0	7	0	1
2	BF350	R2C6	SOC	545	1981	M	2.09	8.3			1	0	0	22	0	0
2	BF350	R2C6	SOC	546	1974	F	1.93	7.6			6	0	0	11	0	0
3	BF329	R2C1	SOC	651	2052	F	2.05	8			7	0	1	22	1	1
3	BF329	R2C1	SOC	652	2048	M	1.97	11.2			13	0	1	14	0	0
3	BF329	R2C1	SOC	653	2047	M	2.22	10.5			1	0	1	8	1	1
3	BF329	R2C1	SOC	654	2054	F	1.61	7.1			9	0	1	52	1	1
3	BF329	R2C1	SOC	655	2049	M	1.9	8.8			12	0	1	18	1	1
3	BF329	R2C1	SOC	656	2051	F	2.04	9			1	2	1	15	2	1
3	BF329	R2C1	SOC	657	2055	F	1.9	7.6			8	0	1	10	2	1
3	BF329	R2C1	SOC	658	2050	M	2.08	7.5			8	0	1	19	1	1
3	BF329	R2C1	SOC	659	2057	F	1.95	9.3			4	0	1	9	2	1
3	BF329	R2C1	SOC	660	2058	M	2.18	10.1			3	0	1	18	1	1
3	BF329	R2C1	SOC	661	2056	F	2.05	8.6			5	1	0	16	1	1
3	BF329	R2C1	SOC	662	2053	M	1.96	8.6			16	0	1	36	2	1
4	BF408	R2C1	SOC	773	2174	M	2.38	8.8			5	0	1	9	0	1
4	BF408	R2C1	SOC	774	2169	F	1.95	10.7			7	0	0	4	0	0
4	BF408	R2C1	SOC	775	2173	M	2	11.8			8	1	1	74	1	0
4	BF408	R2C1	SOC	777	2175	M	1.91	5			4	0	0	0	0	0
4	BF408	R2C1	SOC	786	2171	F	2.2	12.5			0	0	0	0	0	0
4	BF408	R2C1	SOC	787	2170	M	2.01	6.5			4	0	0	0	0	0
4	BF408	R2C1	SOC	788	2172	M	1.78	11.1			0	0	0	4	0	0
1	BF328	R1C3	SOC	340	1743	M	1.81	12.4			0	0	0	9	0	0
1	BF328	R1C3	SOC	341	1751	M	1.69	8.5			0	0	0	37	0	0
1	BF328	R1C3	SOC	342	1752	M	1.87	12.9			1	0	0	66	0	0
1	BF328	R1C3	SOC	343	1749	M	2.05	13.2			48	0	0	83	0	0
1	BF328	R1C3	SOC	344	1750	M	1.47	10.9			14	0	0	70	0	0
1	BF328	R1C3	SOC	345	1744	M	1.2	10.8			4	0	0	28	1	0
1	BF328	R1C3	SOC	346	1746	M	1.26	8.7			5	0	0	16	0	0
1	BF328	R1C3	SOC	347	1748	M	1.9	10.4			1	0	0	125	0	0
1	BF328	R1C3	SOC	348	1747	M	1.41	10			16	0	0	44	0	0
1	BF328	R1C3	SOC	349	1745	M	1.53	9.6			9	0	0	6	0	0
1	BF328	R1C3	SOC	350	1753	F	1.72	12.8			14	1	0	148	0	0
2	BF497	R2C5	SOC	547	1967	F	1.77	8.3			0	0	0	12	0	0
2	BF497	R2C5	SOC	548	1972	M	2	9.5			3	0	1	7	0	1
2	BF497	R2C5	SOC	549	1963	F	2.11	8.6			7	0	1	57	1	1
2	BF497	R2C5	SOC	550	1970	F	1.46	9.5			4	0	1	42	0	0
2	BF497	R2C5	SOC	551	1969	F	1.89	8			1	0	0	55	1	0
2	BF497	R2C5	SOC	552	1968	F	1.41	7.4			0	0	0	10	0	0
2	BF497	R2C5	SOC	553	1965	F	1.89	8.7			2	0	0	19	1	0
2	BF497	R2C5	SOC	554	1971	F	1.43	7.1			0	0	0	19	0	0
2	BF497	R2C5	SOC	555	1966	M	1.53	6.7			0	0	0	16	0	0
2	BF497	R2C5	SOC	556	1964	F	1.81	9			1	0	1	19	0	0
2	BF497	R2C5	SOC	557	1973	M	2.01	8.8			0	0	0	33	0	0
3	BF332	R2C2	SOC	700	2067	M	2.5	9.4			10	0	1	1	1	1
3	BF332	R2C2	SOC	701	2069	M	2.8	10.2			9	0	1	10	0	0
3	BF332	R2C2	SOC	702	2065	F	2.66	9.4			29	0	1	9	0	0
3	BF332	R2C2	SOC	703	2066	M	2.09	10.4			4	0	1	7	0	0
3	BF332	R2C2	SOC	704	2068	M	2.62	7.3			1	0	1	0	0	1
3	BF332	R2C2	SOC	705	2062	F	2.18	8.2			1	0	1	19	0	0
3	BF332	R2C2	SOC	717	2063	F	1.98	9.6			5	0	0	29	0	0
3	BF332	R2C2	SOC	718	2064	M	2.53	9			7	0	0	12	0	0
3	BF332	R2C2	SOC	719	2060	M	2.22	7.1			3	0	0	4	0	0
3	BF332	R2C2	SOC	720	2061	F	1.46	8.1			3	0	1	0	0	1
3	BF332	R2C2	SOC	721	2059	F	1.52	6.1			7	0	0	4	0	1
4	BF459	R2C2	SOC	840	2180	M	1.45	7.2			0	0	1	2	0	0
4	BF459	R2C2	SOC	841	2176	M	2.1	9.3			0	0	0	0	0	0
4	BF459	R2C2	SOC	842	2178	F	2.01	6.3			0	0	0	0	0	0
4	BF459	R2C2	SOC	843	2183	M	2.22	8.1			0	0	0	1	0	0
4	BF459	R2C2	SOC	845	2177	M	1.96	7.2			0	0	0	0	0	0
4	BF459	R2C2	SOC	846	2179	M	2.18	8.3			9	0	0	27	0	0
4	BF459	R2C2	SOC	847	2182	M	2.3	10.3			4	0	0	21	0	0
4	BF459	R2C2	SOC	848	2181	M	2.6	9			1	0	1	5	0	1

## Sheet: Mortality
Batch	Sow	Parity	Birthdate	Birthorder	Birth ID	Sex	BW_D0	Treatment	Died	Reason
1	BF3249	5	2016-01-08	9	437	M	1.32	SOC	2016-01-09	LAME
1	BF391	1	2016-01-08	3	365	M	1.47	SOC	2016-01-09	LO
1	BF392	1	2016-01-11	11	417	F	1	CON	2016-01-12	LV
1	BF353	3	2016-01-08	5	392	M	1.29	SOC	2016-01-09	LV
1	BF263	4	2016-01-08	6	395	M	1.53	SOC	2016-01-10	LO
1	BF263	4	2016-01-08	6	404	M	0.73	SOC	2016-01-10	LV
1	BF263	4	2016-01-08	6	405	M	0.63	SOC	2016-01-10	LV
1	BF286	4	2016-01-08	8	435	M	0.62	CON	2016-01-09	LV
1	BF432	5	2016-01-07	2	381	M	1.02	CON	2016-01-18	LO
1	BF432	5	2016-01-07	2	375	M	1.47	CON	2016-10-20	LAME
1	BF432	5	2016-01-07	2	382	F	1.55	CON	2016-10-20	LAME
2	BF458	3	2016-02-20	8	567	M	0.98	CON	2016-02-21	LV
2	BF458	3	2016-02-20	8	571	M	0.82	CON	2016-02-21	LV
2	BF350	3	2016-02-19	6	540	M	1.96	SOC	2016-02-21	LO
2	BF350	3	2016-02-19	6	511	F	1.78	SOC	2016-02-21	LO
2	BF458	3	2016-02-20	8	568	F	1.18	CON	2016-02-21	LO
2	BF3267	5	2016-02-18	2	496	F	1.5	SOC	2016-02-22	STRV
2	BF406	3	2016-02-20	9	576	M	1.18	CON	2016-02-25	STRV
2	BF324	2	2016-02-24	12	1	F	1.36	CON	2016-02-25	LV
2	BF3267	5	2016-02-18	2	486	F	1.26	SOC	2016-02-29	STRV
2	BF324	2	2016-02-24	12	614	M	1.8	CON	2016-02-29	STRV
2	BF304	2	2016-02-21	11	603	F	1.44	CON	2016-03-25
3	GF3	1	2016-04-01	4	663	M	1.78	SOC	2016-04-02	CRUSH
3	GF3	1	2016-04-01	4	664	F	1.72	SOC	2016-04-02	CRUSH
3	BF331	2	2016-04-02	5	671	M	0.76	CON	2016-04-02	LV
3	BF331	2	2016-04-02	5	672	M	0.76	CON	2016-04-04	STRV
3	BF331	2	2016-04-02	5	675	F	1.12	CON	2016-04-04	INJURY
3	BF335	2	2016-04-02	6	699	M	1.48	SOC	2016-04-02	INJURY
3	BF335	2	2016-04-02	6	1	M	1.3	SOC	2016-04-02	LO
3	BF334	2	2016-04-03	8	1	F	0.61	SOC	2016-04-03	LO
3	BF334	2	2016-04-03	8	1	M	0.73	SOC	2016-04-03	LV
3	GF3	1	2016-04-01	4	625	F	1.4	SOC	2016-04-09	STRV
3	BF331	2	2016-04-02	5	683	M	1.65	CON	2016-04-11	STRV
3	GF3	1	2016-04-01	4	667	F	1.65	SOC	2016-04-27	CRUSH
3	BF331	2	2016-04-02	5	673	F	1.04	CON	2016-04-14	STRV
3	GF5	1	2016-04-03	9	728	M	1.17	CON	2016-04-27	LAME
4	BF322	3	2016-05-13	4	1	M	0.71	CON	2016-05-13	LV
4	BF465	4	2016-05-13	3	1	F	1.64		2016-05-13	DEFORM
4	BF465	4	2016-05-13	3	1	F	1.32		2016-05-13	DEFORM
4	BF277	5	2016-05-13	1	1	M	1.3	CON	2016-05-13
4	BF322	3	2016-05-13	4	780	F	1.29	CON	2016-05-17	STRV
4	GF14	1	2016-05-14	7	802	F	1.28	SOC	2016-05-18	STRV
4	BF349	4	2016-05-13	2	750	F	1.17	CON	2016-05-22	STRV
4	BF459	4	2016-05-15	10	844	F	2.08	SOC	2016-05-24	LAME
4	BF261	5	2016-05-15	11	857	F	1.45	CON	2016-05-24
4	BF307	3	2016-05-14	6	792	F	1.11	CON	2016-05-26
4	BF277	5	2016-05-13	1	761	F	1.66	CON	2016-06-09
5	BF361	4	2016-06-26	7	952	F	0.86	CON		LV
5	BF361	4	2016-06-26	7	953	M	1.14	CON		STRV
5	BF361	4	2016-06-26	7	954	M	0.94	CON		LV
5	BF361	4	2016-06-26	7	1	F	0.57	CON		LV
5	BF396	2	2016-06-25	3	916	M	1.85	SOC	2016-06-28	STRV
5	BF396	2	2016-06-25	3	1	F	1.82	SOC		LO
5	BF3291	5	2016-06-24	2	1	M	0.77	CON		LO
5	BF434	6	2016-06-27	9	1	F	1.29	CON		LV
5	BF430	6	2016-06-24	1	875	M	0.96	CON		STRV
5	BF430	6	2016-06-24	1	877	M	1.17	CON		STRV
5	BF187	5	2016-06-26	8	966	F	1.04	CON		STRV
5	BF187	5	2016-06-26	8	1	F	0.7	CON		LV
5	BF187	5	2016-06-26	8	1	F	1.76	CON		TREMBLE
5	BF3269	6	2016-06-28	10	994	F	1.08	CON		LAME
5	BF3269	6	2016-06-28	10	1	M	0.63	CON		LV
5	BF3269	6	2016-06-28	10	1	F	1.25	CON		LO
5	BF434	6	2016-06-27	9	979	F	1.49	CON		LAME
5	BF361	4	2016-06-26	7	957	M	2.05	CON	2016-07-04	LAME
5	BF302	3	2016-06-25	4	917	M	1.65	SOC	2016-07-07	LAME
5	BF3269	6	2016-06-28	10	950	F	1.26	CON	2016-07-07	LAME
5	BF434	6	2016-06-27	9	978	M	1.2	CON	2016-07-12
5	BF393	2	2016-06-26	6	940	M	1.8	SOC	2016-07-12	STRV
6	BF3270	5	2016-08-06	7	1129	M	0.89	CON		LV
6	BF3270	5	2016-08-06	7	1130	F	1.14	CON		LV
6	BF3270	5	2016-08-06	7	1	F	0.57	CON		LV
6	BF213	9	2016-08-05	5	1109	M	1.07	SOC		LV
6	BF213	9	2016-08-05	5	1110	M	1.01	SOC		LV
6	BF409	3	2016-08-06	6	1113	F	1.59	SOC		LV
6	BF409	3	2016-08-06	6	1115	M	1.71	SOC		LV
6	BF429	6	2016-08-05	4	1	F	0.77	CON		LV
6	BF429	6	2016-08-05	4	1	M	2.29	CON		LO
6	BF429	6	2016-08-05	4	1	M	2.02	CON		LO
6	BF3272	5	2016-08-07	8	1148	M	1.12	CON		LV
6	BF3270	5	2016-08-06	7	1133	F	1.17	CON		LV
6	BF3270	5	2016-08-06	7	1123	M	1.68	CON	2016-08-10	STRV
6	BF429	6	2016-08-05	4	1091	F	0.96	CON		STRV
6	BF409	3	2016-08-06	6	1120	F	1.99	SOC	2016-08-15	STRV
6	BF205	9	2016-08-08	10	1050	M	1.67	CON	2016-08-11	LAME
