# Supplementary material for: Long Term Benefits on Social Behaviour after Early Life Socialization of Piglets
Source: Animals (Basel). 2018 Oct 29;8(11):192. doi: 10.3390/ani8110192 (PMC6262459; doi:10.3390/ani8110192)
Supplement: Supplementary file 1 [file animals-08-00192-s001.zip › Dataset 3_Pigs postweaning.xlsx]

## Sheet: Pig data
Batch	Batchpen_C	Pen	Treatment	PIG ID	Sex	BW_W4	BW_W6	BW_W7	BW_W11	Pen regroup	BW_regroup	Lesions_F_W8	Lesions_M_W8	Lesions_R_W8	Lesions_W8	Lesions_F_W11	Lesions_M_W11	Lesions_R_W11	Lesions_W11
1	106	6	CON	1725	F	7.8	14	19	44.5	15	homogen	13	23	23	59	22	11	7	40
1	104	4	CON	1816	F	10.2	14	22.5	44	15	homogen	20	58	32	110	19	8	9	36
1	106	6	CON	1728	F	10.3	14.5	19	41.5	15	homogen	10	6	1	17	5	3	0	8
1	104	4	CON	1818	F	11.9	14.5	23	46	15	homogen	10	13	7	30	13	9	1	23
1	106	6	CON	1729	M	9.6	15	22	44.5	15	homogen	26	26	4	56	29	6	2	37
1	104	4	CON	1814	M	10.5	15	21	42	15	homogen	59	21	11	91	17	6	0	23
1	107	7	SOC	1730	F	10.3	14.5	21.5	39.5	12	heterogen	9	4	2	15	7	3	0	10
1	101	1	SOC	1758	M	12.1	17.5	24.5	48	14	homogen	19	17	33	69	17	11	4	32
1	107	7	SOC	1733	M	10.1	16	21.5	42.5	13	homogen	10	12	25	47	22	8	14	44
1	101	1	SOC	1757	M	12.3	20.5	28.5	50	11	heterogen	83	19	4	106	14	2	0	16
1	107	7	SOC	1737	F	10.3	16.5	23.5	44	14	homogen	15	26	26	67	10	5	5	20
1	110	10	SOC	1784	F	11.1	18	24	48	14	homogen	28	43	20	91	9	7	2	18
1	107	7	SOC	1738	M	10	15.5	20.5	42	13	homogen	3	2	5	10	22	9	7	38
1	101	1	SOC	1759	M	10.9	18.5	25	49.5	11	heterogen	73	36	11	120	13	6	2	21
1	108	8	SOC	1744	M	10.8	15	20.5	39.5	11	heterogen	36	28	8	72	8	5	1	14
1	105	5	SOC	1791	F	11.1	16.5	24.5	47.5	14	homogen	44	1	11	56	4	0	0	4
1	108	8	SOC	1746	M	8.7	15	21	43	11	heterogen	0	16	17	33	2	5	0	7
1	110	10	SOC	1786	M	9.9	19.5	25.5	49.5	11	heterogen	56	5	0	61	9	2	0	11
1	108	8	SOC	1750	M	10.9	16	21	41.5	13	homogen	26	19	12	57	33	6	3	42
1	110	10	SOC	1782	M	11.8	21	27	53.5	12	heterogen	39	6	3	48	11	6	1	18
1	108	8	SOC	1751	M	8.5	15	21.5	44.5	12	heterogen	24	62	22	108	13	6	1	20
1	105	5	SOC	1800	F	9.8	16	22.5	44	14	homogen	50	17	15	82	10	7	0	17
1	108	8	SOC	1752	M	12.9	19	25.5	46	12	heterogen	69	76	39	184	49	17	5	71
1	110	10	SOC	1783	M	11.7	18.5	24	47.5	12	heterogen	72	19	7	98	5	0	1	6
1	107	7	SOC	1734	M	11.5	17	22.5	41.5	14	homogen	21	3	9	33	18	3	2	23
1	101	1	SOC	1754	F	11.7	16	22.5	46	13	homogen	20	8	7	35	4	0	0	4
1	107	7	SOC	1740	M	10.8	15	22	45	12	heterogen	18	30	19	67	7	5	0	12
1	101	1	SOC	1755	M	10.2	16	22	46	13	homogen	11	34	11	56	36	17	2	55
1	108	8	SOC	1743	M	12.4	18.5	25	44	11	heterogen	5	1	20	26	1	1	1	3
1	101	1	SOC	1760	F	8.4	14.5	21.5	37	11	heterogen	44	16	18	78	20	4	1	25
1	108	8	SOC	1745	M	9.6	16.5	22.5	47.5	14	homogen	26	11	28	65	15	9	8	32
1	101	1	SOC	1761	F	10	16.5	22.5	45	14	homogen	63	59	22	144	16	8	5	29
1	101	1	SOC	1762	F	10.1	16	23.5	48	14	homogen	19	2	11	32	20	2	0	22
1	110	10	SOC	1785	M	10.9	18	23.5	37.5	11	heterogen	26	3	8	37	2	0	0	2
1	108	8	SOC	1749	M	13.2	18.5	26	47.5	12	heterogen	43	23	17	83	11	0	1	12
1	103	3	SOC	1764	M	12.3	15.5	23.5	47.5	13	homogen	41	11	5	57	23	5	3	31
1	103	3	SOC	1765	M	10.2	14.5	20.5	36.5	12	heterogen	18	16	25	59	5	3	5	13
1	105	5	SOC	1794	M	9.9	18.5	24.5	42.5	11	heterogen	26	14	6	46	17	5	2	24
1	108	8	SOC	1753	F	12.8	17.5	23.5	45.5	14	homogen	12	20	28	60	45	31	13	89
1	103	3	SOC	1769	F	11.3	15.5	23.5	46.5	13	homogen	2	5	1	8	6	4	2	12
1	108	8	SOC	1748	M	10.4	17	24.5	50.5	14	homogen	57	5	16	78	14	7	2	23
1	103	3	SOC	1771	M	9.5	15	24	45	12	heterogen	20	3	4	27	11	0	1	12
1	102	2	CON	1774	M	9.9	14.5	19.5	41.5	16	heterogen	6	1	0	7	0	2	0	2
1	113	13	CON	1820	M	12.2	16.5	22	42.5	16	heterogen	2	0	0	2	0	0	0	0
1	106	6	CON	1727	M	10.1	17	22	45.5	16	heterogen	7	2	3	12	1	0	0	1
1	102	2	CON	1777	F	8.7	14	21	46	16	heterogen	11	18	11	40	26	7	5	38
1	106	6	CON	1724	M	8.7	15	20.5	41.5	15	homogen	32	15	5	52	31	8	5	44
1	102	2	CON	1779	M	10.1	14.5	20.5	41	16	heterogen	43	27	18	88	10	0	0	10
1	108	8	SOC	1747	M	10	15.5	19.5	39.5	13	homogen	22	17	21	60	21	10	5	36
1	110	10	SOC	1787	F	6.7	13.5	19.5	35.5	11	heterogen	32	6	1	39	6	0	2	8
1	103	3	SOC	1770	M	10.5	15.5	23	46	13	homogen	80	17	9	106	11	6	0	17
1	110	10	SOC	1790	F	9.8	17	22.5	46.5	14	homogen	88	7	14	109	8	0	1	9
1	101	1	SOC	1763	F	9.3	16	23.5	48	13	homogen	39	4	3	46	10	2	0	12
1	105	5	SOC	1792	M	7.9	14	23	43	11	heterogen	8	5	2	15	13	3	1	17
1	103	3	SOC	1772	M	10.8	17.5	25	53	12	heterogen	12	22	4	38	15	5	0	20
1	105	5	SOC	1793	F	8.8	15.5	20.5	40	13	homogen	51	97	49	197	61	71	20	152
1	107	7	SOC	1732	M	11.1	18.5	25	47	12	heterogen	26	11	4	41	1	1	0	2
1	105	5	SOC	1799	M	7.7	14	19.5	40	11	heterogen	8	0	2	10	15	9	3	27
1	109	9	CON	1805	M	10.3	15.5	20.5	41.5	15	homogen	20	12	19	51	5	4	2	11
1	113	13	CON	1826	M	9.8	14.5	20.5	38	15	homogen	55	8	16	79	7	0	0	7
1	109	9	CON	1807	F	9.7	14	18	31	16	heterogen	16	15	8	39	3	2	0	5
1	104	4	CON	1819	M	10.8	14.5	23	44	15	homogen	4	21	19	44	29	17	5	51
1	109	9	CON	1808	M	10.6	15.5	20	44	15	homogen	14	17	7	38	10	0	0	10
1	113	13	CON	1821	M	11.7	18	24.5	50	16	heterogen	14	3	0	17	11	3	0	14
1	106	6	CON	1722	M	11.6	17	21.5	46	16	heterogen	0	7	2	9	14	5	1	20
1	113	13	CON	1823	M	11.1	17	22.5	42.5	16	heterogen	0	0	0	0	38	13	4	55
1	106	6	CON	1726	F	10.2	16.5	21.5	44.5	16	heterogen	56	43	37	136	25	6	3	34
1	113	13	CON	1828	M	9.9	15.5	21	44.5	15	homogen	13	1	0	14	7	0	0	7
2	201	1	SOC	1854	F	8.5	15	17.5	40	26	heterogen	37	22	8	67	5	9	3	17
2	205	5	SOC	1977	F	8.8	16.5	23.5	43.5	26	heterogen	16	41	21	78	8	7	2	17
2	201	1	SOC	1855	F	10.7	16	20.5	36.5	24	homogen	47	53	19	119	0	1	0	1
2	204	13	SOC	1931	F	9.3	15.5	20.5	31	24	homogen	102	53	61	216	5	5	1	11
2	201	1	SOC	1856	M	10.2	16.5	21	49.5	24	homogen	97	19	7	123	6	5	1	12
2	207	7	SOC	1963	F	8.6	16.5	21	45.5	24	homogen	64	48	10	122	7	0	2	9
2	201	1	SOC	1862	M	9.3	14.5	18.5	37.5	26	heterogen	13	20	11	44	5	8	1	14
2	204	13	SOC	1930	M	10.9	19	24	48	26	heterogen	110	74	40	224	14	5	5	24
2	201	1	SOC	1864	M	9.9	14.5	18	37	26	heterogen	35	33	24	92	7	4	2	13
2	205	5	SOC	1975	M	10.7	16	23.5	42	26	heterogen	63	79	33	175	11	9	3	23
2	201	1	SOC	1865	F	7.6	15.5	21	40	24	homogen	7	10	4	21	8	0	0	8
2	207	7	SOC	1967	F	8.3	16	21.5	43.5	25	homogen	27	61	41	129	16	11	1	28
2	213	9	SOC	1866	F	8.9	15.5	20.5	41.5	24	homogen	97	61	52	210	6	22	3	31
2	204	13	SOC	1934	F	9.4	16	21	29.5	24	homogen	59	34	34	127	8	5	1	14
2	213	9	SOC	1870	F	7.8	14	19	35	27	heterogen	26	25	19	70	3	3	1	7
2	204	13	SOC	1940	M	9.1	17	25	52	27	heterogen	43	14	11	68	5	6	0	11
2	213	9	SOC	1871	M	9.1	15.5	21	42	24	homogen	123	40	41	204	11	6	4	21
2	207	7	SOC	1973	M	8.8	15.5	21.5	43.5	24	homogen	42	8	3	53	10	9	0	19
2	213	9	SOC	1874	F	8.1	15	20.5	42.5	24	homogen	47	35	30	112	11	5	2	18
2	207	7	SOC	1968	F	7.4	15.5	21	47	24	homogen	17	20	12	49	1	3	1	5
2	213	9	SOC	1875	M	9.5	16	22	43.5	25	homogen	28	9	7	44	4	0	0	4
2	205	5	SOC	1981	M	8.3	16.5	22.5	44.5	25	homogen	16	5	3	24	15	4	1	20
2	213	9	SOC	1876	M	6.9	14	18.5	37.5	27	heterogen	30	34	30	94	2	3	0	5
2	204	13	SOC	1939	M	11.1	17	24	45.5	26	heterogen	92	46	9	147	9	16	2	27
2	213	9	SOC	1877	F	10.1	17.5	22	40.5	25	homogen	45	71	75	191	1	0	3	4
2	205	5	SOC	1980	F	9.7	16.5	22.5	46	25	homogen	9	3	0	12	2	0	0	2
2	206	6	CON	1878	F	9.7	14	20.5	39.5	23	heterogen	41	48	19	108	21	10	3	34
2	203	10	CON	1948	F	9.1	16.5	24	46	23	heterogen	71	26	14	111	5	2	0	7
2	206	6	CON	1881	M	9.9	16.5	21.5	45	21	homogen	60	51	32	143	2	2	1	5
2	208	8	CON	1909	F	9.2	15.5	21.5	44	21	homogen	143	95	38	276	17	11	10	38
2	206	6	CON	1885	M	8.2	15	22	44.5	21	homogen	48	65	23	136	0	2	2	4
2	208	8	CON	1912	M	8.8	16	22	42.5	21	homogen	66	27	21	114	2	3	2	7
2	206	6	CON	1886	M	9.3	15	20.5	37	22	heterogen	60	30	16	106	6	1	0	7
2	202	2	CON	1897	M	9.4	16.5	25	53.5	23	heterogen	5	42	31	78	11	2	6	19
2	206	6	CON	1889	F	8.1	15.5	23	46.5	23	heterogen	43	27	15	85	11	11	6	28
2	203	10	CON	1947	F	10.6	16.5	23	39	21	homogen	23	39	19	81	8	6	0	14
2	206	6	CON	1890	F	7	14.5	21.5	47	23	heterogen	26	51	30	107	19	21	4	44
2	202	2	CON	1893	M	9.5	16.5	22	41.5	21	homogen	69	10	1	80	4	0	0	4
2	202	2	CON	1892	F	8.9	15.5	22.5	45	21	homogen	4	2	19	25	9	11	5	25
2	216	4	CON	1957	F	9.4	14	22.5	48.5	21	homogen	54	64	25	143	8	16	5	29
2	202	2	CON	1894	M	9.2	17	22	48.5	21	homogen	1	20	15	36	14	12	3	29
2	203	10	CON	1943	F	9.6	15.5	22	45	21	homogen	57	33	44	134	16	11	2	29
2	202	2	CON	1898	M	8.8	15.5	20	36.5	22	heterogen	72	55	11	138	14	17	6	37
2	216	4	CON	1960	M	9.6	14.5	24.5	46.5	23	heterogen	23	13	7	43	10	7	2	19
2	202	2	CON	1899	M	9.7	17.5	23	47.5	23	heterogen	29	35	10	74	27	14	5	46
2	216	4	CON	1954	F	11.8	14.5	23	43.5	21	homogen	43	66	31	140	12	17	6	35
2	208	8	CON	1904	M	8.2	14	19	41	22	heterogen	143	114	15	272	14	11	3	28
2	203	10	CON	1942	M	9.9	16.5	23.5	47	22	heterogen	7	58	31	96	12	18	7	37
2	202	2	CON	1902	M	9.6	16	21.5	41.5	23	heterogen	98	51	11	160	12	2	0	14
2	208	8	CON	1908	F	8.5	15	21	41	21	homogen	33	32	38	103	27	15	11	53
2	202	2	CON	1895	M	9.9	17	24	47	22	heterogen	39	39	10	88	6	3	0	9
2	208	8	CON	1910	M	8.3	16	20	45.5	22	heterogen	123	143	42	308	5	5	6	16
2	202	2	CON	1900	F	10.2	17	24	44	23	heterogen	10	21	7	38	10	12	0	22
2	208	8	CON	1911	F	8.9	15	19.5	40.5	22	heterogen	50	54	24	128	14	15	11	40
2	209	3	SOC	1918	M	8.1	13.5	18	35.5	26	heterogen	13	11	6	30	8	2	0	10
2	207	7	SOC	1965	F	8.7	17	23.5	49	25	homogen	42	77	39	158	13	6	3	22
2	209	3	SOC	1920	M	8.6	14.5	19.5	43.5	26	heterogen	28	12	3	43	5	0	0	5
2	207	7	SOC	1970	F	9.5	18	24	50.5	26	heterogen	50	66	40	156	6	4	2	12
2	209	3	SOC	1923	M	9.1	15	20	41	27	heterogen	33	32	30	95	11	5	5	21
2	207	7	SOC	1964	F	9	18	25	48	27	heterogen	15	27	18	60	16	3	2	21
2	209	3	SOC	1924	M	8.7	14	20	44	27	heterogen	82	77	32	191	4	15	4	23
2	207	7	SOC	1972	M	9.5	17.5	24.5	48.5	27	heterogen	15	4	10	29	3	3	0	6
2	204	13	SOC	1938	M	10.1	17	23	45.5	25	homogen	21	69	30	120	11	9	2	22
2	205	5	SOC	1979	F	8.9	15.5	23	45.5	25	homogen	2	2	0	4	2	0	0	2
2	203	10	CON	1941	M	10.5	15	21	42	23	heterogen	0	3	0	3	19	7	5	31
2	216	4	CON	1952	M	11.4	16.5	27	49.5	23	heterogen	54	16	8	78	3	6	2	11
2	202	2	CON	1901	M	9.2	17.5	23.5	43.5	22	heterogen	84	71	46	201	11	4	3	18
2	203	10	CON	1946	F	10.7	15.5	23	45.5	23	heterogen	58	19	6	83	5	2	0	7
2	202	2	CON	1896	F	10.4	18.5	24	41.5	22	heterogen	34	9	1	44	6	4	0	10
2	203	10	CON	1949	F	9.4	14	20.5	45.5	22	heterogen	0	2	4	6	4	3	1	8
2	203	10	CON	1951	F	8.8	15.5	22.5	44.5	21	homogen	23	60	38	121	5	5	4	14
2	216	4	CON	1956	F	7.8	14	23	44	22	heterogen	71	89	30	190	15	15	2	32
2	206	6	CON	1888	F	9	16	23.5	39.5	22	heterogen	3	39	24	66	6	4	1	11
2	216	4	CON	1958	M	10.2	16	23.5	46	22	heterogen	77	121	65	263	8	11	5	24
2	204	13	SOC	1933	M	11.2	19	25	47.7	27	heterogen	28	38	17	83	14	9	4	27
2	207	7	SOC	1966	M	6.7	14	20	43.5	27	heterogen	21	12	5	38	9	7	1	17
2	204	13	SOC	1935	M	12	19	27	51	27	heterogen	64	23	2	89	11	10	1	22
2	207	7	SOC	1969	F	8	14.5	20	41.5	27	heterogen	7	12	6	25	13	8	2	23
2	209	3	SOC	1915	F	9.1	17	24.5	46	27	heterogen	56	66	42	164	9	32	6	47
2	207	7	SOC	1971	F	7.1	14	19	37	26	heterogen	34	33	23	90	5	2	1	8
2	204	13	SOC	1936	F	9.8	15	22	40	25	homogen	12	1	8	21	1	1	0	2
2	205	5	SOC	1974	F	7.6	15	21.5	43.5	25	homogen	16	12	11	39	9	7	1	17
2	209	3	SOC	1925	F	9.3	17.5	23	48.5	26	heterogen	67	56	21	144	8	7	5	20
2	205	5	SOC	1983	F	9.6	16.5	22.5	45.5	25	homogen	38	3	0	41	8	0	0	8
3	302	2	CON	2006	M	12	19	25	54	32	heterogen	7	0	0	7	17	4	2	23
3	306	6	CON	2033	M	7.8	15	20	41	32	heterogen	75	73	57	205	13	15	7	35
3	302	2	CON	2007	M	10.8	15.5	22	46	31	homogen	34	21	23	78	20	45	8	73
3	306	6	CON	2035	F	10.8	18	23.5	46.5	32	heterogen	21	38	48	107	24	14	3	41
3	303	3	SOC	2015	M	8.7	16	23.5	50.5	33	homogen	58	107	63	228	18	12	7	37
3	301	1	SOC	2058	M	10.1	18.5	25	47.5	33	homogen	24	39	16	79	15	6	5	26
3	303	3	SOC	2017	M	13.8	20	27	56.5	34	heterogen	29	1	0	30	4	4	2	10
3	301	1	SOC	2051	F	9	14.5	20.5	46	34	heterogen	10	20	14	44	6	7	3	16
3	308	8	SOC	2019	F	9.1	15	22.5	49.5	33	homogen	5	25	10	40	5	6	1	12
3	307	7	SOC	2067	M	9.4	17	23	50	33	homogen	0	3	2	5	20	3	0	23
3	308	8	SOC	2020	F	10.5	16	23	47	33	homogen	25	47	18	90	25	9	2	36
3	301	1	SOC	2055	F	7.6	15.5	23.5	43.5	33	homogen	16	60	13	89	12	11	1	24
3	308	8	SOC	2025	M	10.9	16.5	23	47	33	homogen	29	52	26	107	32	9	8	49
3	307	7	SOC	2069	M	10.2	17.5	23.5	46	34	heterogen	19	51	28	98	26	8	6	40
3	306	6	CON	2029	F	8.6	16.5	23	47.5	31	homogen	31	51	22	104	23	4	0	27
3	312	10	CON	2073	F	11.1	18.5	27	43.5	32	heterogen	19	79	38	136	10	4	2	16
3	306	6	CON	2030	F	11.1	18	24	48.5	32	heterogen	24	45	28	97	7	10	6	23
3	312	10	CON	2075	M	12.4	17	23	47	31	homogen	18	35	49	102	23	17	0	40
3	302	2	CON	2000	M	11.6	16.5	23.5	47.5	31	homogen	121	154	77	352	19	20	10	49
3	306	6	CON	2036	M	10.69	17	24	38	31	homogen	24	16	18	58	3	0	0	3
3	302	2	CON	2003	M	10.1	18	25	44	32	heterogen	8	10	2	20	12	3	1	16
3	306	6	CON	2037	M	9.9	15	20	40	32	heterogen	4	0	20	24	3	6	1	10
3	303	3	SOC	2014	M	8	15	21.5	42.5	35	heterogen	11	36	17	64	25	12	5	42
3	301	1	SOC	2048	M	11.2	19	27	54.5	34	heterogen	4	29	22	55	13	13	7	33
3	303	3	SOC	2016	F	10.7	18	26.5	48.5	34	heterogen	10	5	17	32	10	12	5	27
3	301	1	SOC	2049	M	8.8	15.5	21	45	34	heterogen	18	52	16	86	16	8	10	34
3	303	3	SOC	2013	M	10.5	18.5	26	52.5	35	heterogen	11	24	23	58	17	16	8	41
3	301	1	SOC	2050	M	7.5	14	19.5	40.5	34	heterogen	20	36	10	66	18	7	0	25
3	308	8	SOC	2018	F	11.6	17.5	25.5	50	35	heterogen	24	27	17	68	10	6	3	19
3	301	1	SOC	2052	F	8	18	25.5	52	35	heterogen	33	23	36	92	11	16	9	36
3	301	1	SOC	2057	F	9.3	15.5	22	38	35	heterogen	9	21	19	49	13	11	6	30
3	305	5	SOC	2084	F	8.9	14.5	21.5	46	35	heterogen	20	30	15	65	13	11	6	30
3	307	7	SOC	2063	F	9.6	17	23	48.5	33	homogen	48	8	2	58	12	4	2	18
3	304	9	SOC	2094	M	10.8	16	22	49.5	35	heterogen	28	27	12	67	10	11	0	21
3	307	7	SOC	2064	M	9	18	25.5	55	33	homogen	8	3	0	11	14	7	1	22
3	305	5	SOC	2082	M	8.9	14.5	20.5	43.5	34	heterogen	3	24	10	37	9	10	1	20
3	308	8	SOC	2024	M	10.4	16.5	21	43	35	heterogen	5	4	6	15	13	11	5	29
3	307	7	SOC	2065	F	9.4	18.5	26.5	54.5	34	heterogen	6	22	10	38	13	6	4	23
3	308	8	SOC	2026	M	8.9	16	24.5	45.5	33	homogen	20	13	5	38	26	5	0	31
3	307	7	SOC	2066	M	10.4	18	25	46	33	homogen	8	4	1	13	7	1	0	8
3	303	3	SOC	2010	M	11.4	18.5	27	52.5	34	heterogen	6	0	7	13	5	2	0	7
3	307	7	SOC	2068	M	7.3	14.5	20.5	45.5	34	heterogen	8	31	32	71	9	10	7	26
3	302	2	CON	2004	F	9.7	15	20	43.5	32	heterogen	33	20	8	61	9	5	1	15
3	312	10	CON	2070	M	11.5	18	24.5	51	31	homogen	5	20	32	57	27	17	6	50
3	306	6	CON	2028	M	10.2	17	22	49	31	homogen	28	32	10	70	9	2	2	13
3	312	10	CON	2072	M	8.1	15	21	41.5	31	homogen	25	18	23	66	7	5	2	14
3	302	2	CON	2002	M	10	16.5	20.5	46	32	heterogen	7	1	0	8	7	11	8	26
3	312	10	CON	2074	F	11.6	17	24	46.5	32	heterogen	27	42	51	120	8	11	3	22
3	306	6	CON	2027	M	9.1	16	22.5	46.5	31	homogen	27	24	23	74	9	0	3	12
3	312	10	CON	2076	F	10.5	15.5	21.5	41.5	31	homogen	54	23	22	99	15	7	3	25
3	303	3	SOC	2009	F	10.4	16	23	48	33	homogen	41	82	21	144	41	23	8	72
3	305	5	SOC	2083	M	9.5	16	22.5	45.5	35	heterogen	23	24	17	64	12	1	2	15
3	301	1	SOC	2056	F	8.6	17	26.5	57	34	heterogen	23	34	27	84	20	10	8	38
3	305	5	SOC	2086	F	8	14.5	20.5	44.5	34	heterogen	8	4	3	15	14	0	1	15
3	308	8	SOC	2023	F	10.6	18.5	27.5	49.5	35	heterogen	18	21	24	63	17	9	10	36
3	304	9	SOC	2090	F	8.5	15	21.5	46.5	35	heterogen	20	21	17	58	5	8	8	21
4	401	1	CON	2103	M	7.5	15	18.5	40	42	heterogen	34	31	30	95	10	4	0	14
4	412	4	CON	2200	M	9.8	17.5	24	47.5	42	heterogen	22	7	14	43	8	8	1	17
4	401	1	CON	2107	M	8.7	15	21	43	42	heterogen	13	16	28	57	18	9	2	29
4	406	6	CON	2209	M	9.2	18	25.5	46	45	heterogen	24	0	5	29	2	1	1	4
4	401	1	CON	2108	F	9.4	17.5	23.5	44	41	homogen	75	47	43	165	9	4	2	15
4	406	6	CON	2211	F	8.7	16	23.5	43.5	42	heterogen	8	17	10	35	6	5	0	11
4	404	9	SOC	2115	M	8.6	14.5	20	43.5	44	heterogen	17	7	0	24	6	1	0	7
4	407	13	SOC	2174	M	8.8	18	24	50	46	heterogen	121	64	18	203	12	4	3	19
4	404	9	SOC	2118	M	10.7	16	22	43.5	43	homogen	15	21	2	38	3	2	0	5
4	415	7	SOC	2141	F	8.9	15.5	22	44.5	43	homogen	34	28	3	65	7	6	0	13
4	404	9	SOC	2119	M	8.9	17.5	24	48	44	heterogen	34	13	17	64	11	5	2	18
4	405	5	SOC	2180	M	7.2	14	19.5	39	44	heterogen	15	5	1	21	5	1	0	6
4	403	3	SOC	2122	M	7.8	14	20	37.5	44	heterogen	11	16	22	49	13	14	5	32
4	405	5	SOC	2182	M	10.3	19.5	25.5	48	44	heterogen	29	32	17	78	6	2	1	9
4	403	3	SOC	2126	F	7.7	13.5	20.5	41.5	43	homogen	4	12	5	21	1	0	0	1
4	407	13	SOC	2170	M	6.5	15	20.5	42.5	43	homogen	17	53	30	100	5	0	0	5
4	403	3	SOC	2131	M	8.6	16.5	23	48	46	heterogen	9	3	7	19	12	0	0	12
4	405	5	SOC	2183	M	8.1	16	23	46.5	46	heterogen	5	6	1	12	4	1	0	5
4	403	3	SOC	2133	F	7.8	14	19.5	40	44	heterogen	32	57	25	114	16	6	4	26
4	405	5	SOC	2181	M	9	18	23.5	45	46	heterogen	4	1	0	5	23	14	0	37
4	415	7	SOC	2137	F	6.9	13.5	19	42	44	heterogen	12	24	3	39	17	6	0	23
4	405	5	SOC	2176	M	9.3	17.5	23.5	49	46	heterogen	8	7	1	16	0	0	0	0
4	403	3	SOC	2124	M	7.7	14.5	20	43	46	heterogen	16	17	5	38	14	1	1	16
4	415	7	SOC	2139	M	8.5	14.5	20.5	43.5	43	homogen	36	25	5	66	6	8	2	16
4	403	3	SOC	2125	M	9.1	15.5	22.5	41.5	43	homogen	9	11	17	37	6	3	2	11
4	415	7	SOC	2140	F	7.8	14.5	22	44	43	homogen	30	11	11	52	3	0	0	3
4	403	3	SOC	2132	F	7.5	13.5	20	42.5	44	heterogen	50	68	40	158	5	3	1	9
4	415	7	SOC	2142	F	8	14.5	20	40	44	heterogen	23	27	5	55	12	2	1	15
4	401	1	CON	2105	F	8.7	16	21.5	45	41	homogen	58	37	19	114	18	7	0	25
4	408	8	CON	2162	F	8.5	15	21.5	41	41	homogen	58	44	32	134	18	9	0	27
4	408	8	CON	2164	M	10.7	18.5	26	48.5	42	heterogen	68	55	13	136	12	5	0	17
4	406	6	CON	2213	F	8	14.5	20.5	45.5	42	heterogen	32	32	34	98	8	6	4	18
4	401	1	CON	2099	M	9.9	16.5	21.5	46.5	41	homogen	89	72	37	198	13	8	0	21
4	408	8	CON	2166	M	9.3	17	22	44	41	homogen	114	42	26	182	23	9	2	34
4	403	3	SOC	2127	F	7.8	13.5	19	40	46	heterogen	17	18	12	47	10	3	0	13
4	407	13	SOC	2169	F	10.7	20.5	23.5	48	46	heterogen	135	101	57	293	9	8	5	22
4	404	9	SOC	2120	M	8.9	15	21.5	38.5	43	homogen	5	9	5	19	5	2	0	7
4	407	13	SOC	2171	F	12.5	18.5	26.5	50	44	heterogen	10	9	9	28	0	0	0	0
4	403	3	SOC	2130	M	8.3	15	21.5	41	43	homogen	8	13	6	27	9	14	0	23
4	407	13	SOC	2172	M	11.1	15	21.5	42.5	43	homogen	6	19	15	40	2	1	1	4
4	415	7	SOC	2145	F	7.9	14.5	19.5	39.5	44	heterogen	40	54	42	136	10	7	2	19
4	407	13	SOC	2173	M	11.8	18	25	48.5	44	heterogen	55	35	6	96	16	5	1	22
4	404	9	SOC	2114	M	8.4	15.5	22.5	0	46	heterogen	76	72	62	210	#N/A	#N/A	#N/A	#N/A
4	405	5	SOC	2177	M	7.2	15	22	46.5	43	homogen	8	7	11	26	2	3	0	5
4	404	9	SOC	2121	F	7.8	14	20	40	46	heterogen	43	34	27	104	7	2	0	9
4	405	5	SOC	2178	F	6.3	15	20.5	46.5	43	homogen	6	6	5	17	0	0	0	0
4	410	2	SOC	2158	M	7.6	14.5	18	37.5	46	heterogen	75	37	30	142	20	3	2	25
4	405	5	SOC	2179	M	8.3	16.5	23	47	44	heterogen	5	58	22	85	18	11	2	31
4	401	1	CON	2098	F	8.3	14.5	19.5	41	42	heterogen	4	26	17	47	7	1	0	8
4	402	10	CON	2185	M	9.1	17.5	24	47.5	45	heterogen	21	17	12	50	3	3	2	8
4	408	8	CON	2161	M	10.8	20	25	43	45	heterogen	44	7	7	58	9	2	0	11
4	402	10	CON	2186	F	8.3	14.5	20	40	45	heterogen	14	3	7	24	4	2	1	7
4	402	10	CON	2187	M	8.6	16.5	22.5	44.5	41	homogen	44	50	24	118	4	1	0	5
4	406	6	CON	2207	M	11.5	16.5	22.5	43.5	41	homogen	10	0	1	11	8	2	0	10
4	402	10	CON	2188	M	8.7	16	21	39	45	heterogen	12	25	5	42	7	2	0	9
4	406	6	CON	2206	M	8.8	15.5	21	42.5	45	heterogen	3	9	1	13	4	1	0	5
4	401	1	CON	2100	F	10.2	17.5	24.5	50	45	heterogen	54	76	18	148	13	7	2	22
4	412	4	CON	2195	M	8.3	14.5	20	40	42	heterogen	17	7	5	29	18	3	2	23
4	408	8	CON	2168	M	10.8	18	24	44	42	heterogen	34	49	8	91	11	7	0	18
4	412	4	CON	2196	F	9.1	14	19	38	45	heterogen	14	30	6	50	10	4	0	14
4	412	4	CON	2201	M	9.8	17	24	45.5	45	heterogen	9	4	2	15	12	3	1	16
4	406	6	CON	2212	M	10	16	23.5	48.5	45	heterogen	6	9	0	15	5	1	1	7
4	408	8	CON	2160	F	8	15	20	40	45	heterogen	22	17	19	58	5	16	1	22
4	406	6	CON	2208	M	9.9	17.5	24.5	46	42	heterogen	4	5	1	10	5	1	0	6
4	401	1	CON	2104	F	8.9	14.5	19	39	45	heterogen	24	37	10	71	12	7	4	23
4	406	6	CON	2210	F	9.2	16	24	50.5	42	heterogen	30	7	3	40	9	6	1	16
4	408	8	CON	2165	F	10.5	17	23	0	41	homogen	86	40	12	138	#N/A	#N/A	#N/A	#N/A
4	406	6	CON	2214	M	10.7	16	22.5	44.5	41	homogen	11	12	5	28	8	0	0	8
4	408	8	CON	2167	F	9	16	23	42	41	homogen	32	20	13	65	14	2	0	16
4	406	6	CON	2215	F	9.1	16	22.5	43.5	41	homogen	28	0	0	28	15	8	0	23
5	507	7	CON	2227	M	9.1	14.5	21	43	51	homogen	8	7	10	25	8	1	0	9
5	504	4	CON	2263	M	8.4	15	20.5	38	51	homogen	2	2	1	5	3	1	0	4
5	507	7	CON	2233	F	8.5	14	20	40	51	homogen	45	70	50	165	10	5	1	16
5	504	4	CON	2255	M	6.3	13	20.5	41.5	53	heterogen	55	66	31	152	9	1	3	13
5	509	13	CON	2240	M	9.7	17	23	45.5	51	homogen	73	87	68	228	9	10	5	24
5	502	2	CON	2324	M	8.9	15	23	47.5	53	heterogen	9	6	5	20	14	5	0	19
5	507	7	CON	2228	M	9	15.5	23.5	45	53	heterogen	66	21	16	103	8	1	0	9
5	509	13	CON	2241	F	7.9	13	19	42	51	homogen	12	35	33	80	6	3	0	9
5	509	13	CON	2244	M	6.9	13	18	38.5	53	heterogen	43	43	17	103	7	5	4	16
5	502	2	CON	2328	M	7.7	15.5	23.5	46	53	heterogen	30	14	22	66	#N/A	#N/A	#N/A	#N/A
5	507	7	CON	2232	M	10	17	24.5	48.5	53	heterogen	58	38	22	118	10	6	4	20
5	504	4	CON	2253	F	8.9	13.5	19.5	40	53	heterogen	16	6	15	37	5	0	0	5
5	504	4	CON	2258	F	8.9	13	19.5	36.5	53	heterogen	9	16	31	56	9	3	5	17
5	506	6	CON	2265	F	11.4	21	28	51.5	53	heterogen	39	6	41	86	9	0	1	10
5	509	13	CON	2234	M	6.8	13.5	18.5	37	53	heterogen	6	23	34	63	11	3	3	17
5	506	6	CON	2266	M	7.1	15	23.5	44	53	heterogen	71	56	40	167	7	5	2	14
5	507	7	CON	2231	M	8.4	13.5	19.5	34.5	53	heterogen	18	1	2	21	0	0	0	0
5	506	6	CON	2267	F	10.4	17	25.5	45.5	53	heterogen	82	59	55	196	5	1	5	11
5	504	4	CON	2260	F	7.5	13.5	20.5	38	51	homogen	13	6	8	27	2	0	0	2
5	506	6	CON	2272	M	8.5	14.5	20.5	40.5	51	homogen	20	9	10	39	11	11	0	22
5	501	1	SOC	2284	M	7.8	14.5	20	35	54	heterogen	41	54	13	108	8	3	0	11
5	505	5	SOC	2306	F	9.2	18.5	25.5	45.5	54	heterogen	8	1	1	10	9	0	0	9
5	508	10	SOC	2292	M	8.6	16	23	45.5	52	homogen	2	8	15	25	4	2	0	6
5	505	5	SOC	2301	F	7.9	16	22.5	42	52	homogen	55	29	36	120	11	6	4	21
5	508	10	SOC	2294	F	8.3	15.5	24	45	54	heterogen	2	20	12	34	8	10	6	24
5	503	3	SOC	2317	M	8.2	14.5	20.5	37	54	heterogen	31	27	26	84	7	5	5	17
5	508	10	SOC	2295	F	8.1	15	21.5	41	52	homogen	5	13	4	22	7	3	2	12
5	503	3	SOC	2320	M	7.7	13.5	21	37.5	52	homogen	15	7	13	35	11	6	2	19
5	508	10	SOC	2296	F	8	16	22.5	44	52	homogen	25	27	25	77	6	9	0	15
5	503	3	SOC	2321	F	8.4	15	22	41	52	homogen	10	6	4	20	11	2	0	13
5	508	10	SOC	2299	M	9.8	18	25	43.5	54	heterogen	43	27	15	85	8	4	0	12
5	505	5	SOC	2312	M	7.7	14.5	20.5	39.5	52	homogen	12	16	20	48	7	9	1	17
5	508	10	SOC	2291	M	7.7	14	19.5	35.5	54	heterogen	35	32	22	89	19	9	6	34
5	505	5	SOC	2302	F	8.6	17	24	43	52	homogen	21	21	13	55	7	2	0	9
5	501	1	SOC	2279	M	7.8	14.5	20.5	37.5	54	heterogen	31	39	6	76	19	7	5	31
5	505	5	SOC	2309	F	9	20	26.5	45	54	heterogen	23	19	10	52	1	1	1	3
5	508	10	SOC	2293	F	8.7	18.5	25.5	46.5	54	heterogen	16	31	14	61	21	4	3	28
5	503	3	SOC	2315	M	7.2	13.5	20.5	36.5	54	heterogen	25	8	13	46	16	7	0	23
5	508	10	SOC	2290	F	8.3	16	22	42	52	homogen	22	18	24	64	9	6	3	18
5	503	3	SOC	2318	M	9	16.5	21.5	39.5	52	homogen	13	2	10	25	9	6	2	17
5	508	10	SOC	2298	M	9	16	24	48.5	52	homogen	12	16	31	59	19	6	2	27
5	503	3	SOC	2319	F	9	15	23	39.5	52	homogen	24	17	6	47	4	3	0	7
5	506	6	CON	2270	F	8.1	15	22	37	51	homogen	23	27	5	55	13	5	1	19
5	502	2	CON	2329	M	8.3	15	21.5	43	51	homogen	21	10	2	33	20	6	0	26
5	504	4	CON	2262	F	8.3	15.5	22.5	42.5	51	homogen	38	6	3	47	2	4	2	8
5	502	2	CON	2330	F	7.3	16.5	22.5	45.5	51	homogen	32	10	19	61	15	6	5	26
5	504	4	CON	2256	M	8.7	14	22.5	45	51	homogen	22	10	1	33	7	4	1	12
5	502	2	CON	2331	F	7.3	15	21.5	45.5	51	homogen	56	19	14	89	9	10	0	19
6	608	9	CON	2334	F	7.1	14.5	18	0			#N/A	#N/A	#N/A	#N/A	#N/A	#N/A	#N/A	#N/A
6	601	1	CON	2374	F	11.3	17.5	22.5	49	61	heterogen	78	67	44	189	7	5	3	15
6	606	6	SOC	2343	F	7.7	14	18.5	35	64	homogen	12	14	21	47	13	8	4	25
6	604	4	SOC	2429	F	6.7	15.5	19	43	64	homogen	5	13	15	33	2	3	0	5
6	606	6	SOC	2351	F	7.5	14.5	17.5	0	65	heterogen	#N/A	#N/A	#N/A	#N/A	#N/A	#N/A	#N/A	#N/A
6	604	4	SOC	2425	F	8.3	17	21	0	64	homogen	11	8	2	21	#N/A	#N/A	#N/A	#N/A
6	606	6	SOC	2354	F	6.4	13.5	17	35.5	63	heterogen	15	30	24	69	21	18	8	47
6	616	10	SOC	2419	M	8.6	16.5	22	49.5	63	heterogen	25	23	6	54	4	5	0	9
6	602	2	SOC	2359	M	9.8	17	23.5	51	63	heterogen	22	18	15	55	#N/A	#N/A	#N/A	#N/A
6	604	4	SOC	2431	M	6	14.5	18.5	41	63	heterogen	0	2	1	3	5	4	0	9
6	602	2	SOC	2365	F	10.1	18	21	48	64	homogen	49	38	27	114	15	12	4	31
6	616	10	SOC	2414	M	9	15.5	20.5	44.5	64	homogen	12	9	7	28	9	3	0	12
6	602	2	SOC	2367	F	7.8	16	20.5	40.5	64	homogen	19	30	17	66	7	0	1	8
6	616	10	SOC	2420	F	8.2	14	20	44.5	64	homogen	31	3	3	37	12	9	3	24
6	601	1	CON	2372	M	9.5	18	24	50	61	heterogen	76	67	29	172	11	4	3	18
6	603	3	CON	2389	M	6.8	14	18.5	42.5	61	heterogen	27	22	22	71	4	5	0	9
6	601	1	CON	2379	M	7.3	16	21.5	32.5	62	homogen	1	6	15	22	#N/A	#N/A	#N/A	#N/A
6	603	3	CON	2384	M	7.2	14	18	0			#N/A	#N/A	#N/A	#N/A	#N/A	#N/A	#N/A	#N/A
6	603	3	CON	2381	M	8.3	14.5	18.5	40	61	heterogen	12	28	31	71	7	5	3	15
6	607	7	CON	2411	M	7.6	14.5	18.5	38.5	61	heterogen	27	35	15	77	8	3	1	12
6	603	3	CON	2382	F	9.1	14	19	42	62	homogen	37	59	53	149	19	14	7	40
6	605	5	CON	2400	M	9.2	15.5	19.5	38	62	homogen	5	3	2	10	8	2	0	10
6	601	1	CON	2369	F	9.7	15	22	46	61	heterogen	40	43	15	98	7	7	2	16
6	603	3	CON	2385	M	7.6	14	18	0			#N/A	#N/A	#N/A	#N/A	#N/A	#N/A	#N/A	#N/A
6	603	3	CON	2388	M	8.9	15	21	43.5	61	heterogen	1	35	58	94	6	5	1	12
6	605	5	CON	2393	M	10.8	16.5	20.5	40.5	62	homogen	3	4	2	9	3	1	0	4
6	605	5	CON	2394	M	9.2	14	17.5	36.6	61	heterogen	49	65	43	157	2	2	0	4
6	607	7	CON	2405	F	8.6	15.5	21	41.5	61	heterogen	62	22	3	87	11	5	1	17
6	605	5	CON	2396	F	9.4	15.5	20.5	49	62	homogen	33	21	18	72	2	7	0	9
6	607	7	CON	2403	M	9.9	15.5	20.5	41	62	homogen	25	34	25	84	8	2	0	10
6	605	5	CON	2402	M	9.1	15.5	19	41	62	homogen	10	3	1	14	0	0	0	0
6	607	7	CON	2408	F	7.8	13.5	19.5	44	62	homogen	18	25	18	61	14	15	2	31
6	603	3	CON	2383	M	8.5	15	19	0			#N/A	#N/A	#N/A	#N/A	#N/A	#N/A	#N/A	#N/A
6	607	7	CON	2404	M	7.9	15.5	19.5	40.5	62	homogen	34	48	31	113	8	3	2	13
6	601	1	CON	2375	F	7.8	14.5	18.5	44.5	62	homogen	51	40	37	128	5	6	1	12
6	607	7	CON	2407	M	7.5	14.5	18.5	41	61	heterogen	20	4	4	28	7	0	2	9
6	605	5	CON	2392	F	7.7	14	18	39.5	61	heterogen	15	19	12	46	4	2	0	6
6	607	7	CON	2409	M	10	16	22	48	61	heterogen	22	7	8	37	9	0	0	9
6	603	3	CON	2386	M	9.2	15.5	20.5	42.5	62	homogen	39	49	30	118	7	3	2	12
6	607	7	CON	2410	F	9.2	14.5	19.5	42.5	62	homogen	9	27	23	59	10	8	6	24
6	602	2	SOC	2368	M	9.9	19	25	50.5	63	heterogen	15	17	12	44	9	14	5	28
6	616	10	SOC	2412	M	10.5	15	18.5	38	63	heterogen	6	12	9	27	8	7	1	16
6	602	2	SOC	2362	F	8.2	16.5	21	0			#N/A	#N/A	#N/A	#N/A	#N/A	#N/A	#N/A	#N/A
6	616	10	SOC	2413	M	7.9	16	20.5	42.5	64	homogen	5	7	13	25	26	12	9	47
6	602	2	SOC	2357	F	9.6	17	21.5	44	63	heterogen	16	10	2	28	7	3	0	10
6	604	4	SOC	2423	F	8	16.5	20.5	44.5	64	homogen	29	15	21	65	4	0	0	4
6	602	2	SOC	2363	F	10.4	18.5	23	48	63	heterogen	12	11	16	39	4	6	5	15
6	604	4	SOC	2426	M	6.3	14	17.5	43.5	63	heterogen	1	2	2	5	6	13	4	23
6	606	6	SOC	2353	M	8.2	15	19	36.5	64	homogen	16	23	18	57	11	7	2	20
6	604	4	SOC	2427	M	7	16	19	43	64	homogen	0	1	3	4	3	0	0	3
6	606	6	SOC	2344	F	7.3	13.5	17	36.5	63	heterogen	21	19	16	56	8	7	0	15
6	604	4	SOC	2428	M	7.8	16	21	50	64	homogen	1	0	6	7	3	3	1	7
6	602	2	SOC	2364	F	6.2	14	17.5	41.5	63	heterogen	15	8	0	23	11	2	0	13
6	604	4	SOC	2430	M	10.3	20.5	24.5	46.5	63	heterogen	3	3	1	7	1	0	1	2
