# Supplementary material for: Long Term Benefits on Social Behaviour after Early Life Socialization of Piglets
Source: Animals (Basel). 2018 Oct 29;8(11):192. doi: 10.3390/ani8110192 (PMC6262459; doi:10.3390/ani8110192)
Supplement: Supplementary file 1 [file animals-08-00192-s001.zip › Dataset 4_RI test.xlsx]

## Sheet: RI tests
Batch	Date	Day	Order	PIG ID	Pen	Batchpen	Treatment	Sex	Start time	T_Contact	T_R_Attack	T_I_Attack	Time out	End point	R_Mounts	I_Mounts
1	2016-02-22	1	1	1783	10	110	SOC	M	09:10:00	00:00:17	00:01:58			BITE	2	0
1	2016-02-22	1	2	1826	13	113	CON	M	09:16:00	00:00:08			00:04:43	MOUNT	5	0
1	2016-02-22	1	3	1821	13	113	CON	M	09:23:00	00:00:18	00:00:50			BITE	0	0
1	2016-02-22	1	4	1786	10	110	SOC	M	09:26:00	00:00:35	00:01:46			BITE	0	0
1	2016-02-22	1	5	1807	9	109	CON	F	09:30:00	00:01:03	00:05:55	00:05:53		BITE	0	0
1	2016-02-22	1	6	1820	13	113	CON	M	09:38:00	00:00:06		00:03:39		BITE	4	0
1	2016-02-22	1	7	1785	10	110	SOC	M	09:44:00	00:00:10	00:02:04			BITE	0	0
1	2016-02-22	1	8	1808	9	109	CON	M	09:47:00	00:00:06			00:05:06	TIMEOUT	0	0
1	2016-02-22	1	9	1787	10	110	SOC	F	09:56:00	00:00:14	00:00:47			BITE	0	0
1	2016-02-22	1	10	1816	4	104	CON	F	10:00:00	00:00:25	00:01:07			BITE	0	0
1	2016-02-22	1	11	1765	3	103	SOC	M	10:05:00	00:00:08	00:00:55			BITE	0	0
1	2016-02-22	1	12	1730	7	107	SOC	F	10:07:00	00:00:20		00:03:34		BITE	0	0
1	2016-02-22	1	13	1743	8	108	SOC	M	10:11:00	00:00:18			00:03:03	MOUNT	5	0
1	2016-02-22	1	14	1722	6	106	CON	M	10:18:00	00:00:23	00:01:41			BITE	0	0
1	2016-02-22	1	15	1792	5	105	SOC	M	10:21:00	00:00:15	00:00:58			BITE	0	0
1	2016-02-22	1	16	1755	1	101	SOC	M	10:23:00	00:00:30	00:01:37	00:01:37		BITE	0	0
1	2016-02-22	1	17	1744	8	108	SOC	M	10:26:00	00:01:22	00:02:39	00:02:39		BITE	1	1
1	2016-02-22	1	18	1774	2	102	CON	M	10:44:00	00:00:30			00:05:30	TIMEOUT	2	1
1	2016-02-22	1	19	1734	7	107	SOC	M	10:51:00	00:00:01	00:02:06	00:02:05		BITE	0	0
1	2016-02-22	1	20	1770	3	103	SOC	M	10:55:00	00:00:30			00:03:04	MOUNT	5	0
1	2016-02-22	1	21	1761	1	101	SOC	F	10:59:00	00:00:19	00:01:54			BITE	0	0
1	2016-02-22	1	22	1818	4	104	CON	F	11:03:00	00:00:25		00:02:43		BITE	0	3
1	2016-02-22	1	23	1745	8	108	SOC	M	11:09:00	00:00:22			00:03:23	MOUNT	5	0
1	2016-02-22	1	24	1740	7	107	SOC	M	11:14:00	00:00:29	00:01:32	00:01:32		BITE	0	0
1	2016-02-22	1	25	1729	6	106	CON	M	11:17:00	00:00:20			00:05:20	TIMEOUT	4	0
1	2016-02-22	1	26	1791	5	105	SOC	F	11:25:00	00:00:19	00:01:05			BITE	0	0
1	2016-02-22	1	27	1751	8	108	SOC	M	11:27:00	00:01:21	00:01:52			BITE	1	0
1	2016-02-22	1	28	1800	5	105	SOC	F	11:31:00	00:00:20	00:00:46			BITE	0	0
1	2016-02-22	1	29	1762	1	101	SOC	F	11:33:00	00:00:16	00:02:14			BITE	0	0
1	2016-02-22	1	30	1728	6	106	CON	F	11:36:00	00:00:52	00:02:43	00:02:43		BITE	2	0
1	2016-02-22	1	31	1752	8	108	SOC	M	11:40:00	00:00:31	00:02:03			BITE	0	0
1	2016-02-22	1	32	1764	3	103	SOC	M	11:44:00	00:00:20			00:04:48	MOUNT	5	0
1	2016-02-22	1	33	1754	1	101	SOC	F	11:50:00	00:00:19	00:03:26			BITE	0	0
1	2016-02-22	1	34	1753	8	108	SOC	F	11:55:00	00:00:39	00:01:03	00:01:03		BITE	0	0
1	2016-02-23	2	1	1753	8	108	SOC	F	08:56:00	00:00:14	00:00:42			BITE	0	0
1	2016-02-23	2	2	1754	1	101	SOC	F	08:59:00	00:00:04	00:01:09			BITE	0	0
1	2016-02-23	2	3	1764	3	103	SOC	M	09:03:00	00:00:04			00:05:04	TIMEOUT	2	0
1	2016-02-23	2	4	1752	8	108	SOC	M	09:11:00	00:00:12	00:01:02			BITE	0	0
1	2016-02-23	2	5	1728	6	106	CON	F	09:14:00	00:00:57	00:01:45	00:01:45		BITE	1	0
1	2016-02-23	2	6	1762	1	101	SOC	F	09:17:00	00:00:06	00:00:42			BITE	0	0
1	2016-02-23	2	7	1800	5	105	SOC	F	09:19:00	00:00:07	00:00:22			BITE	0	0
1	2016-02-23	2	8	1751	8	108	SOC	M	09:21:00	00:00:02	00:00:34			BITE	1	0
1	2016-02-23	2	9	1791	5	105	SOC	F	09:23:00	00:00:07	00:00:15			BITE	0	0
1	2016-02-23	2	10	1729	6	106	CON	M	09:26:00	00:00:04			00:05:04	TIMEOUT	5	0
1	2016-02-23	2	11	1740	7	107	SOC	M	09:33:00	00:00:05	00:00:54	00:00:54		BITE	0	0
1	2016-02-23	2	12	1745	8	108	SOC	M	09:35:00	00:00:15	00:01:56			BITE	4	0
1	2016-02-23	2	13	1818	4	104	CON	F	09:39:00	00:00:10	00:02:27			BITE	0	0
1	2016-02-23	2	14	1761	1	101	SOC	F	09:43:00	00:00:08	00:00:54			BITE	0	0
1	2016-02-23	2	15	1770	3	103	SOC	M	09:45:00	00:00:05	00:01:07			BITE	3	0
1	2016-02-23	2	16	1734	7	107	SOC	M	09:47:00	00:00:21	00:01:34			BITE	1	0
1	2016-02-23	2	17	1774	2	102	CON	M	09:51:00	00:00:11			00:05:11	TIMEOUT	4	0
1	2016-02-23	2	18	1744	8	108	SOC	M	10:33:00	00:00:17	00:01:06			BITE	0	0
1	2016-02-23	2	19	1755	1	101	SOC	M	10:35:00	00:00:03	00:01:09	00:01:14		BITE	0	0
1	2016-02-23	2	20	1792	5	105	SOC	M	10:38:00	00:00:03	00:01:00			BITE	0	0
1	2016-02-23	2	21	1722	6	106	CON	M	10:41:00	00:00:04	00:00:46			BITE	0	0
1	2016-02-23	2	22	1743	8	108	SOC	M	10:44:00	00:00:17	00:00:58			BITE	1	0
1	2016-02-23	2	23	1730	7	107	SOC	F	10:47:00	00:00:11	00:02:46			BITE	0	0
1	2016-02-23	2	24	1765	3	103	SOC	M	10:51:00	00:00:08			00:05:08	TIMEOUT	3	0
1	2016-02-23	2	25	1816	4	104	CON	F	10:58:00	00:00:02	00:00:35			BITE	0	0
1	2016-02-23	2	26	1787	10	110	SOC	F	11:02:00	00:00:01	00:01:15			BITE	0	0
1	2016-02-23	2	27	1808	9	109	CON	M	11:05:00	00:00:04	00:01:17			BITE	0	0
1	2016-02-23	2	28	1785	10	110	SOC	M	11:08:00	00:00:16	00:00:52			BITE	0	0
1	2016-02-23	2	29	1820	13	113	CON	M	11:11:00	00:00:01			00:02:27	MOUNT	5	0
1	2016-02-23	2	30	1786	10	110	SOC	M	11:17:00	00:00:11	00:00:46			BITE	0	0
1	2016-02-23	2	31	1821	13	113	CON	M	11:19:00	00:00:05	00:01:06	00:01:06		BITE	0	0
1	2016-02-23	2	32	1826	13	113	CON	M	11:23:00	00:00:05			00:03:03	MOUNT	5	0
1	2016-02-23	2	33	1783	10	110	SOC	M	11:27:00	00:00:10			00:02:10	MOUNT&distress	5	0
1	2016-02-23	2	34	1807	9	109	CON	F	11:33:00	00:00:06			00:05:06	TIMEOUT	0	0
1	2016-02-24	3	1	1790	10	110	SOC	F	09:00:00	00:00:05	00:02:46	00:02:46		BITE	0	0
1	2016-02-24	3	2	1823	13	113	CON	M	09:05:00	00:00:05	00:00:49			BITE	0	0
1	2016-02-24	3	3	1805	9	109	CON	M	09:08:00	00:00:06		00:00:53		BITE	0	0
1	2016-02-24	3	4	1782	10	110	SOC	M	09:12:00	00:02:01	00:02:55			BITE	0	0
1	2016-02-24	3	5	1828	13	113	CON	M	09:18:00	00:00:06	00:01:32			BITE	3	0
1	2016-02-24	3	6	1784	10	110	SOC	F	09:23:00	00:00:35	00:00:59			BITE	0	0
1	2016-02-24	3	7	1777	2	102	CON	F	09:26:00	00:00:05	00:02:18			BITE	0	0
1	2016-02-24	3	8	1759	1	101	SOC	M	09:30:00	00:00:18			00:02:23	MOUNT	5	0
1	2016-02-24	3	9	1772	3	103	SOC	M	09:35:00	00:00:32	00:02:40			BITE	0	0
1	2016-02-24	3	10	1738	7	107	SOC	M	09:39:00	00:00:13			00:05:13	TIMEOUT	0	1
1	2016-02-24	3	11	1747	8	108	SOC	M	09:45:00	00:00:43	00:01:31			BITE	0	0
1	2016-02-24	3	12	1724	6	106	CON	M	09:49:00	00:00:07		00:01:30		BITE	0	0
1	2016-02-24	3	13	1758	1	101	SOC	M	09:53:00	00:00:08		00:00:25		BITE	0	0
1	2016-02-24	3	14	1814	4	104	CON	M	09:55:00	00:00:29	00:01:53	00:01:53		BITE	0	0
1	2016-02-24	3	15	1793	5	105	SOC	F	10:00:00	00:00:08	00:00:56			BITE	0	0
1	2016-02-24	3	16	1748	8	108	SOC	M	10:02:00	00:00:29	00:01:49	00:01:49		BITE	0	0
1	2016-02-24	3	17	1769	3	103	SOC	F	10:07:00	00:00:27	00:02:37			BITE	1	0
1	2016-02-24	3	18	1763	1	101	SOC	F	10:42:00	00:00:13	00:00:51	00:00:51		BITE	0	0
1	2016-02-24	3	19	1779	2	102	CON	M	10:45:00	00:00:29			00:05:29	TIMEOUT	0	0
1	2016-02-24	3	20	1749	8	108	SOC	M	10:48:00	00:00:15		00:02:37		BITE	5	0
1	2016-02-24	3	21	1733	7	107	SOC	M	10:56:00	00:00:19		00:01:44		BITE	1	0
1	2016-02-24	3	22	1799	5	105	SOC	M	11:01:00	00:00:50	00:01:27			BITE	0	1
1	2016-02-24	3	23	1760	1	101	SOC	F	11:05:00	00:00:12	00:03:11	00:03:11		BITE	0	0
1	2016-02-24	3	24	1726	6	106	CON	F	11:10:00	00:00:09	00:02:08			BITE	0	0
1	2016-02-24	3	25	1819	4	104	CON	M	11:13:00	00:00:23		00:00:55		BITE	0	0
1	2016-02-24	3	26	1750	8	108	SOC	M	11:16:00	00:00:04	00:01:14			BITE	0	0
1	2016-02-24	3	27	1757	1	101	SOC	M	11:20:00	00:00:09			00:05:09	TIMEOUT	2	0
1	2016-02-24	3	28	1732	7	107	SOC	M	11:27:00	00:00:24	00:05:06			BITE	5	0
1	2016-02-24	3	29	1725	6	106	CON	F	11:34:00	00:00:22	00:01:08	00:01:08		BITE	0	0
1	2016-02-24	3	30	1771	3	103	SOC	M	11:36:00	00:01:26	00:03:09			BITE	1	0
1	2016-02-24	3	31	1746	8	108	SOC	M	11:40:00	00:00:03	00:00:45			BITE	0	0
1	2016-02-24	3	32	1794	5	105	SOC	M	11:44:00	00:00:09	00:01:12	00:01:12		BITE	0	0
1	2016-02-24	3	33	1727	6	106	CON	M	11:47:00	00:00:18	00:02:48			BITE	0	0
1	2016-02-24	3	34	1737	7	107	SOC	F	11:52:00	00:00:15	00:00:49			BITE	0	0
1	2016-02-25	4	1	1737	7	107	SOC	F	09:11:00	00:00:07	00:00:50			BITE	0	0
1	2016-02-25	4	2	1727	6	106	CON	M	09:14:00	00:00:05	00:01:56			BITE	1	0
1	2016-02-25	4	3	1794	5	105	SOC	M	09:17:00	00:00:15	00:00:49			BITE	0	0
1	2016-02-25	4	4	1746	8	108	SOC	M	09:20:00	00:00:07	00:00:51			BITE	1	0
1	2016-02-25	4	5	1771	3	103	SOC	M	09:23:00	00:00:03	00:00:39			BITE	0	0
1	2016-02-25	4	6	1725	6	106	CON	F	09:25:00	00:00:03	00:00:51			BITE	0	0
1	2016-02-25	4	7	1732	7	107	SOC	M	09:28:00	00:00:25			00:04:05	MOUNT	5	0
1	2016-02-25	4	8	1757	1	101	SOC	M	09:34:00	00:00:11			00:05:11	TIMEOUT	0	0
1	2016-02-25	4	9	1750	8	108	SOC	M	09:40:00	00:00:09	00:00:41			BITE	0	0
1	2016-02-25	4	10	1819	4	104	CON	M	09:43:00	00:00:03			00:02:00	MOUNT	5	0
1	2016-02-25	4	11	1726	6	106	CON	F	09:46:00	00:00:05	00:01:12	00:01:12		BITE	0	0
1	2016-02-25	4	12	1760	1	101	SOC	F	09:49:00	00:00:17	00:00:56	00:00:56		BITE	0	0
1	2016-02-25	4	13	1799	5	105	SOC	M	09:52:00	00:00:05			00:02:06	MOUNT	5	0
1	2016-02-25	4	14	1733	7	107	SOC	M	09:57:00	00:00:10	00:03:44	00:03:43		BITE	2	0
1	2016-02-25	4	15	1749	8	108	SOC	M	10:03:00	00:00:08			00:02:15	MOUNT	5	0
1	2016-02-25	4	16	1779	2	102	CON	M	10:08:00	00:00:07			00:05:07	TIMEOUT	0	0
1	2016-02-25	4	17	1763	1	101	SOC	F	10:13:00	00:00:14	00:01:14			BITE	0	3
1	2016-02-25	4	18	1769	3	103	SOC	F	10:46:00	00:00:04	00:03:24			BITE	0	0
1	2016-02-25	4	19	1748	8	108	SOC	M	10:50:00	00:00:19	00:02:17			BITE	1	0
1	2016-02-25	4	20	1793	5	105	SOC	F	10:56:00	00:00:08	00:00:29			BITE	0	0
1	2016-02-25	4	21	1814	4	104	CON	M	10:58:00	00:00:05	00:00:51			BITE	0	0
1	2016-02-25	4	22	1758	1	101	SOC	M	11:01:00	00:00:21	00:01:20	00:01:19		BITE	0	0
1	2016-02-25	4	23	1724	6	106	CON	M	11:05:00	00:00:06			00:05:06	TIMEOUT	2	0
1	2016-02-25	4	24	1747	8	108	SOC	M	11:12:00	00:00:11	00:01:20			BITE	0	0
1	2016-02-25	4	25	1738	7	107	SOC	M	11:16:00	00:00:48			00:05:48	TIMEOUT	0	0
1	2016-02-25	4	26	1772	3	103	SOC	M	11:25:00	00:00:18	00:00:47	00:00:47		BITE	0	1
1	2016-02-25	4	27	1759	1	101	SOC	M	11:27:00	00:00:10			00:03:28	MOUNT	5	0
1	2016-02-25	4	28	1777	2	102	CON	F	11:33:00	00:00:05	00:01:10			BITE	0	0
1	2016-02-25	4	29	1784	10	110	SOC	F	11:37:00	00:00:10	00:00:37			BITE	0	0
1	2016-02-25	4	30	1828	13	113	CON	M	11:40:00	00:00:04	00:00:59	00:00:56		BITE	3	0
1	2016-02-25	4	31	1782	10	110	SOC	M	11:43:00	00:00:09			00:02:34	MOUNT	5	0
1	2016-02-25	4	32	1805	9	109	CON	M	11:49:00	00:00:02	00:01:22	00:01:20		BITE	2	0
1	2016-02-25	4	33	1823	13	113	CON	M	11:53:00	00:00:01	00:00:40			BITE	0	0
1	2016-02-25	4	34	1790	10	110	SOC	F	11:55:00	00:00:06	00:01:00			BITE	0	0
2	2016-04-04	1	1	1854	1	201	SOC	F	10:02:00	00:00:18	00:03:17			BITE	0	0
2	2016-04-04	1	2	1960	4	216	CON	M	10:08:00	00:01:10			00:06:10	TIMEOUT	4	0
2	2016-04-04	1	3	1878	6	206	CON	F	10:17:00	00:00:15	00:01:36			BITE	0	0
2	2016-04-04	1	4	1904	8	208	CON	M	10:20:00	00:00:18			00:03:44	MOUNT	5	0
2	2016-04-04	1	5	1902	2	202	CON	M	10:25:00	00:00:43			00:05:43	TIMEOUT	0	1
2	2016-04-04	1	6	1881	6	206	CON	M	10:32:00	00:00:20			00:02:54	MOUNT	5	0
2	2016-04-04	1	7	1855	1	201	SOC	F	10:37:00	00:00:02	00:01:34			BITE	0	0
2	2016-04-04	1	8	1923	3	209	SOC	M	10:40:00	00:00:30			00:03:14	MOUNT	5	0
2	2016-04-04	1	9	1899	2	202	CON	M	10:44:00	00:00:08	00:01:37	00:01:37		BITE	0	0
2	2016-04-04	1	10	1967	7	207	SOC	F	10:47:00	00:00:08	00:01:44			BITE	0	0
2	2016-04-04	1	11	1977	5	205	SOC	F	10:50:00	00:00:08	00:00:47			BITE	0	0
2	2016-04-04	1	12	1911	8	208	CON	F	10:53:00	00:01:04	00:03:34			BITE	0	0
2	2016-04-04	1	13	1895	2	202	CON	M	10:56:00	00:00:17	00:01:29			BITE	0	0
2	2016-04-04	1	14	1952	4	216	CON	M	11:01:00	00:00:07	00:02:55	00:02:54		BITE	3	0
2	2016-04-04	1	15	1968	7	207	SOC	F	11:06:00	00:00:15	00:00:30			BITE	0	0
2	2016-04-04	1	16	1862	1	201	SOC	M	11:08:00	00:00:17			00:02:31	MOUNT	5	1
2	2016-04-04	1	17	1889	6	206	CON	F	11:13:00	00:00:10		00:02:33		BITE	0	0
2	2016-04-04	1	18	1910	8	208	CON	M	11:18:00	00:00:10			00:01:40	MOUNT	5	0
2	2016-04-04	1	19	1957	4	216	CON	F	11:22:00	00:00:20	00:01:39			BITE	0	0
2	2016-04-04	1	20	1897	2	202	CON	M	11:25:00	00:00:11		00:01:57		BITE	2	0
2	2016-04-04	1	21	1965	7	207	SOC	F	11:29:00	00:00:10		00:02:48		BITE	0	0
2	2016-04-04	1	22	1892	2	202	CON	F	11:34:00	00:00:15	00:01:03			BITE	0	0
2	2016-04-04	1	23	1981	5	205	SOC	M	12:48:00	00:01:08			00:04:46	MOUNT	5	3
2	2016-04-04	1	24	1896	2	202	CON	F	12:53:00	00:00:46	00:03:41			BITE	0	0
2	2016-04-04	1	25	1971	7	207	SOC	F	13:00:00	00:00:08			00:05:08	TIMEOUT	0	3
2	2016-04-04	1	26	1964	7	207	SOC	F	13:07:00	00:01:10			00:04:40	MOUNT	0	5
2	2016-04-04	1	27	1924	3	209	SOC	M	13:13:00	00:00:02	00:01:21	00:01:21		BITE	0	0
2	2016-04-04	1	28	1979	5	205	SOC	F	13:17:00	00:00:18	00:01:37	00:01:36		BITE	0	0
2	2016-04-04	1	29	1885	6	206	CON	M	13:20:00	00:00:16	00:01:34			BITE	0	0
2	2016-04-04	1	30	1925	3	209	SOC	F	13:23:00	00:00:07	00:00:25			BITE	0	0
2	2016-04-04	1	31	1874	9	213	SOC	F	13:26:00	00:00:01	00:00:57			BITE	0	0
2	2016-04-04	1	32	1951	10	203	CON	F	13:29:00	00:00:13	00:01:53			BITE	0	0
2	2016-04-04	1	33	1939	13	204	SOC	M	13:35:00	00:00:29			00:01:16	MOUNT	5	0
2	2016-04-04	1	34	1930	13	204	SOC	M	13:37:00	00:00:03	00:01:02			BITE	3	0
2	2016-04-04	1	35	1949	10	203	CON	F	13:41:00	00:00:14			00:05:14	TIMEOUT	0	0
2	2016-04-04	1	36	1870	9	213	SOC	F	13:48:00	00:00:03	00:01:07			BITE	0	0
2	2016-04-04	1	37	1935	13	204	SOC	M	13:51:00	00:00:32	00:02:03			BITE	2	0
2	2016-04-04	1	38	1875	9	213	SOC	M	13:55:00	00:00:44	00:01:21			BITE	0	0
2	2016-04-04	1	39	1934	13	204	SOC	F	14:00:00	00:00:12	00:00:24	00:00:24		BITE	0	0
2	2016-04-04	1	40	1943	10	203	CON	F	14:03:00	00:00:20			00:05:20	TIMEOUT	0	0
2	2016-04-04	1	41	1936	13	204	SOC	F	14:10:00	00:01:11	00:01:36			BITE	0	0
2	2016-04-04	1	42	1947	10	203	CON	F	14:14:00	00:00:47	00:02:32			BITE	0	0
2	2016-04-05	2	1	1947	10	203	CON	F	09:05:00	00:00:12	00:01:10			BITE	0	0
2	2016-04-05	2	2	1936	13	204	SOC	F	09:08:00	00:00:07	00:00:57			BITE	0	0
2	2016-04-05	2	3	1943	10	203	CON	F	09:13:00	00:00:14	00:01:37			BITE	0	0
2	2016-04-05	2	4	1934	13	204	SOC	F	09:16:00	00:00:03	00:00:19			BITE	0	0
2	2016-04-05	2	5	1875	9	213	SOC	M	09:18:00	00:00:03			00:02:42	MOUNT	5	0
2	2016-04-05	2	6	1935	13	204	SOC	M	09:24:00	00:00:05	00:00:42			BITE	2	0
2	2016-04-05	2	7	1870	9	213	SOC	F	09:27:00	00:00:04	00:00:55			BITE	0	0
2	2016-04-05	2	8	1949	10	203	CON	F	09:30:00	00:00:20			00:03:16	MOUNT	0	5
2	2016-04-05	2	9	1930	13	204	SOC	M	09:35:00	00:00:03	00:01:55			BITE	3	0
2	2016-04-05	2	10	1939	13	204	SOC	M	09:40:00	00:00:01		00:01:12		BITE	3	0
2	2016-04-05	2	11	1951	10	203	CON	F	09:43:00	00:00:04		00:01:41		BITE	0	0
2	2016-04-05	2	12	1874	9	213	SOC	F	09:46:00	00:00:20	00:01:10			BITE	0	0
2	2016-04-05	2	13	1925	3	209	SOC	F	09:50:00	00:00:24	00:00:39			BITE	0	0
2	2016-04-05	2	14	1885	6	206	CON	M	09:52:00	00:00:26			00:04:33	escape/welfare	0	0
2	2016-04-05	2	15	1979	5	205	SOC	F	09:59:00	00:00:09	00:00:58			BITE	0	0
2	2016-04-05	2	16	1924	3	209	SOC	M	10:02:00	00:01:04	00:02:44			BITE	0	0
2	2016-04-05	2	17	1964	7	207	SOC	F	10:07:00	00:00:25	00:01:45	00:01:45		BITE	0	0
2	2016-04-05	2	18	1971	7	207	SOC	F	10:11:00	00:00:07	00:00:58			BITE	0	0
2	2016-04-05	2	19	1896	2	202	CON	F	10:13:00	00:00:17			00:05:17	TIMEOUT	4	0
2	2016-04-05	2	20	1981	5	205	SOC	M	10:20:00	00:00:23	00:01:59			BITE	1	0
2	2016-04-05	2	21	1892	2	202	CON	F	10:25:00	00:00:08	00:00:22			BITE	0	0
2	2016-04-05	2	22	1965	7	207	SOC	F	11:08:00	00:00:08		00:01:13		BITE	0	3
2	2016-04-05	2	23	1897	2	202	CON	M	11:12:00	00:00:22		00:03:24		BITE	0	2
2	2016-04-05	2	24	1957	4	216	CON	F	11:17:00	00:00:03	00:00:30			BITE	0	0
2	2016-04-05	2	25	1910	8	208	CON	M	11:20:00	00:00:09		00:01:35		BITE	2	0
2	2016-04-05	2	26	1889	6	206	CON	F	11:24:00	00:00:32	00:03:12			BITE	0	0
2	2016-04-05	2	27	1862	1	201	SOC	M	11:28:00	00:00:17	00:01:22	00:01:21		BITE	5	1
2	2016-04-05	2	28	1968	7	207	SOC	F	11:31:00	00:00:04	00:00:15			BITE	0	0
2	2016-04-05	2	29	1952	4	216	CON	M	11:33:00	00:00:04	00:01:47	00:01:46		BITE	4	0
2	2016-04-05	2	30	1895	2	202	CON	M	11:36:00	00:00:08	00:01:54			BITE	0	0
2	2016-04-05	2	31	1911	8	208	CON	F	11:40:00	00:00:12		00:00:27		BITE	0	0
2	2016-04-05	2	32	1977	5	205	SOC	F	11:42:00	00:00:06	00:00:44			BITE	0	0
2	2016-04-05	2	33	1967	7	207	SOC	F	11:45:00	00:00:10	00:00:45			BITE	0	0
2	2016-04-05	2	34	1899	2	202	CON	M	11:48:00	00:00:11	00:00:29			BITE	0	0
2	2016-04-05	2	35	1923	3	209	SOC	M	11:50:00	00:00:07			00:01:54	MOUNT	5	0
2	2016-04-05	2	36	1855	1	201	SOC	F	11:53:00	00:00:07	00:01:18			BITE	0	0
2	2016-04-05	2	37	1881	6	206	CON	M	11:55:00	00:00:02		00:00:43		BITE	1	0
2	2016-04-05	2	38	1902	2	202	CON	M	11:58:00	00:00:05			00:02:52	MOUNT	5	0
2	2016-04-05	2	39	1904	8	208	CON	M	12:02:00	00:00:21	00:01:52	00:01:52		BITE	0	0
2	2016-04-05	2	40	1878	6	206	CON	F	12:06:00	00:00:07	00:01:58			BITE	0	0
2	2016-04-05	2	41	1960	4	216	CON	M	12:11:00	00:00:14			00:01:48	MOUNT	5	0
2	2016-04-05	2	42	1854	1	201	SOC	F	12:14:00	00:00:07	00:02:18			BITE	0	0
2	2016-04-06	3	1	1966	7	207	SOC	M	09:27:00	00:00:07	00:00:38			BITE	0	2
2	2016-04-06	3	2	1900	2	202	CON	F	09:32:00	00:00:08		00:04:18		BITE	0	0
2	2016-04-06	3	3	1983	5	205	SOC	F	09:40:00	00:00:45	00:01:52			BITE	0	0
2	2016-04-06	3	4	1908	8	208	CON	F	09:45:00	00:00:20	00:00:48			BITE	0	0
2	2016-04-06	3	5	1865	1	201	SOC	F	09:47:00	00:00:25		00:01:53		BITE	0	0
2	2016-04-06	3	6	1958	4	216	CON	M	09:52:00	00:00:20			00:01:44	MOUNT	5	0
2	2016-04-06	3	7	1918	3	209	SOC	M	09:56:00	00:00:42	00:05:42			BITE	2	0
2	2016-04-06	3	8	1963	7	207	SOC	F	10:05:00	00:00:11			00:05:11	TIMEOUT	0	0
2	2016-04-06	3	9	1898	2	202	CON	M	10:14:00	00:00:44			00:05:44	TIMEOUT	0	1
2	2016-04-06	3	10	1912	8	208	CON	M	10:21:00	00:00:22			00:05:22	TIMEOUT	3	4
2	2016-04-06	3	11	1915	3	209	SOC	F	10:29:00	00:00:46			00:02:25	MOUNT	0	5
2	2016-04-06	3	12	1864	1	201	SOC	M	10:34:00	00:00:22	00:02:34	00:02:34		BITE	0	1
2	2016-04-06	3	13	1886	6	206	CON	M	10:38:00	00:00:16	00:01:42			BITE	0	0
2	2016-04-06	3	14	1973	7	207	SOC	M	10:42:00	00:00:11			00:05:11	TIMEOUT	0	0
2	2016-04-06	3	15	1975	5	205	SOC	M	10:50:00	00:00:12	00:01:17	00:01:16		BITE	0	0
2	2016-04-06	3	16	1894	2	202	CON	M	10:54:00	00:00:06		00:02:31		BITE	0	0
2	2016-04-06	3	17	1888	6	206	CON	F	11:00:00	00:00:14	00:03:53			BITE	0	0
2	2016-04-06	3	18	1856	1	201	SOC	M	11:08:00	00:00:05		00:01:41		BITE	0	0
2	2016-04-06	3	19	1901	2	202	CON	M	11:12:00	00:00:08			00:05:08	TIMEOUT	0	4
2	2016-04-06	3	20	1970	7	207	SOC	F	11:20:00	00:00:20	00:00:34			BITE	0	0
2	2016-04-06	3	21	1956	4	216	CON	F	11:24:00	00:00:13			00:05:13	TIMEOUT	0	0
2	2016-04-06	3	22	1890	6	206	CON	F	11:31:00	00:00:10			00:05:10	TIMEOUT	0	4
2	2016-04-06	3	23	1909	8	208	CON	F	12:25:00	00:00:12			00:02:30	MOUNT	0	5
2	2016-04-06	3	24	1893	2	202	CON	M	12:29:00	00:00:08	00:04:21			BITE	0	0
2	2016-04-06	3	25	1972	7	207	SOC	M	12:35:00	00:00:14			00:05:14	TIMEOUT	5	0
2	2016-04-06	3	26	1980	5	205	SOC	F	12:43:00	00:00:10	00:01:41			BITE	0	0
2	2016-04-06	3	27	1920	3	209	SOC	M	12:47:00	00:00:50	00:03:29			BITE	1	1
2	2016-04-06	3	28	1974	5	205	SOC	F	12:52:00	00:00:43	00:02:23			BITE	0	0
2	2016-04-06	3	29	1969	7	207	SOC	F	12:58:00	00:01:07			00:06:07	TIMEOUT	0	2
2	2016-04-06	3	30	1954	4	216	CON	F	13:06:00	00:00:11	00:00:44	00:00:45		BITE	0	1
2	2016-04-06	3	31	1942	10	203	CON	M	13:12:00	00:00:12	00:01:22	00:01:21		BITE	1	0
2	2016-04-06	3	32	1877	9	213	SOC	F	13:17:00	00:00:01	00:02:10			BITE	0	0
2	2016-04-06	3	33	1938	13	204	SOC	M	13:23:00	00:00:09		00:00:58		BITE	0	0
2	2016-04-06	3	34	1946	10	203	CON	F	13:27:00	00:01:23	00:02:01	00:01:59		BITE	0	0
2	2016-04-06	3	35	1933	13	204	SOC	M	13:32:00	00:00:16	00:00:55			BITE	0	0
2	2016-04-06	3	36	1876	9	213	SOC	M	13:36:00	00:00:13	00:03:07	00:03:07		BITE	0	1
2	2016-04-06	3	37	1866	9	213	SOC	F	13:42:00	00:00:37	00:01:11			BITE	0	0
2	2016-04-06	3	38	1931	13	204	SOC	F	13:46:00	00:00:34	00:02:06			BITE	0	0
2	2016-04-06	3	39	1941	10	203	CON	M	13:51:00	00:00:11		00:03:34		BITE	0	1
2	2016-04-06	3	40	1948	10	203	CON	F	13:57:00	00:00:16	00:02:33	00:02:33		BITE	0	0
2	2016-04-06	3	41	1871	9	213	SOC	M	14:03:00	00:02:47			00:06:08	MOUNT	5	0
2	2016-04-06	3	42	1940	13	204	SOC	M	14:12:00	00:00:03	00:00:59			BITE	0	0
2	2016-04-07	4	1	1940	13	204	SOC	M	08:30:00	00:00:03	00:00:51			BITE	0	0
2	2016-04-07	4	2	1871	9	213	SOC	M	08:33:00	00:00:09			00:01:57	MOUNT	5	0
2	2016-04-07	4	3	1948	10	203	CON	F	08:37:00	00:00:07	00:00:19			BITE	0	0
2	2016-04-07	4	4	1941	10	203	CON	M	08:40:00	00:00:02	00:02:01			BITE	3	0
2	2016-04-07	4	5	1931	13	204	SOC	F	08:45:00	00:00:11	00:01:01			BITE	0	0
2	2016-04-07	4	6	1866	9	213	SOC	F	08:48:00	00:00:01	00:00:27			BITE	0	0
2	2016-04-07	4	7	1876	9	213	SOC	M	08:50:00	00:00:07	00:02:06	00:02:05		BITE	0	0
2	2016-04-07	4	8	1933	13	204	SOC	M	08:53:00	00:00:04	00:01:13			BITE	1	0
2	2016-04-07	4	9	1946	10	203	CON	F	08:56:00	00:00:07		00:01:09		BITE	0	0
2	2016-04-07	4	10	1938	13	204	SOC	M	08:59:00	00:00:01	00:00:32			BITE	0	0
2	2016-04-07	4	11	1877	9	213	SOC	F	09:03:00	00:00:09	00:00:33	00:00:30		BITE	0	0
2	2016-04-07	4	12	1942	10	203	CON	M	09:05:00	00:00:01			00:01:59	MOUNT	5	0
2	2016-04-07	4	13	1954	4	216	CON	F	09:12:00	00:00:29	00:00:43			BITE	0	0
2	2016-04-07	4	14	1969	7	207	SOC	F	09:14:00	00:00:34	00:05:34	00:05:32		BITE	0	0
2	2016-04-07	4	15	1974	5	205	SOC	F	09:21:00	00:00:05	00:00:23			BITE	0	0
2	2016-04-07	4	16	1920	3	209	SOC	M	09:23:00	00:00:16	00:03:10			BITE	0	0
2	2016-04-07	4	17	1980	5	205	SOC	F	09:27:00	00:00:04	00:00:56	00:00:56		BITE	0	0
2	2016-04-07	4	18	1972	7	207	SOC	M	09:29:00	00:00:29	00:02:32			BITE	0	0
2	2016-04-07	4	19	1893	2	202	CON	M	09:34:00	00:00:19		00:04:11		BITE	0	0
2	2016-04-07	4	20	1909	8	208	CON	F	09:40:00	00:00:04		00:00:55		BITE	0	0
2	2016-04-07	4	21	1890	6	206	CON	F	09:43:00	00:00:03	00:02:56			BITE	0	5
2	2016-04-07	4	22	1956	4	216	CON	F	09:47:00	00:00:05	00:01:57			BITE	0	0
2	2016-04-07	4	23	1970	7	207	SOC	F	10:27:00	00:00:21	00:00:26			BITE	0	0
2	2016-04-07	4	24	1901	2	202	CON	M	10:29:00	00:01:03		00:03:41		BITE	0	1
2	2016-04-07	4	25	1856	1	201	SOC	M	10:35:00	00:00:16	00:01:21			BITE	0	0
2	2016-04-07	4	26	1888	6	206	CON	F	10:37:00	00:00:01		00:01:37		BITE	0	0
2	2016-04-07	4	27	1894	2	202	CON	M	10:41:00	00:00:27		00:02:35		BITE	0	0
2	2016-04-07	4	28	1975	5	205	SOC	M	10:45:00	00:00:13	00:00:29			BITE	0	0
2	2016-04-07	4	29	1973	7	207	SOC	M	10:47:00	00:00:10		00:00:59		BITE	0	0
2	2016-04-07	4	30	1886	6	206	CON	M	10:50:00	00:00:13	00:01:34			BITE	0	0
2	2016-04-07	4	31	1864	1	201	SOC	M	10:53:00	00:00:09	00:00:59			BITE	0	0
2	2016-04-07	4	32	1915	3	209	SOC	F	10:55:00	00:00:09	00:00:37	00:00:36		BITE	0	0
2	2016-04-07	4	33	1912	8	208	CON	M	10:58:00	00:00:13	00:02:44			BITE	5	0
2	2016-04-07	4	34	1898	2	202	CON	M	11:03:00	00:00:08	00:00:47			BITE	0	0
2	2016-04-07	4	35	1963	7	207	SOC	F	11:05:00	00:00:06	00:00:46			BITE	0	0
2	2016-04-07	4	36	1918	3	209	SOC	M	11:08:00	00:00:07			00:01:47	MOUNT	5	0
2	2016-04-07	4	37	1958	4	216	CON	M	11:12:00	00:00:07			00:01:48	MOUNT	5	0
2	2016-04-07	4	38	1865	1	201	SOC	F	11:15:00	00:00:37			00:05:37	TIMEOUT	0	0
2	2016-04-07	4	39	1908	8	208	CON	F	11:22:00	00:00:06	00:00:29			BITE	0	0
2	2016-04-07	4	40	1983	5	205	SOC	F	11:25:00	00:00:11	00:01:03			BITE	0	0
2	2016-04-07	4	41	1900	2	202	CON	F	11:27:00	00:00:11	00:04:53			BITE	0	0
2	2016-04-07	4	42	1966	7	207	SOC	M	11:33:00	00:00:08	00:00:45			BITE	0	0
3	2016-05-16	1	1	2013	3	303	SOC	M	09:08:00	00:00:25	00:02:30			BITE	0	0
3	2016-05-16	1	2	2050	1	301	SOC	M	09:11:00	00:01:14	00:01:43			BITE	0	0
3	2016-05-16	1	3	2002	2	302	CON	M	09:19:00	00:00:30	00:01:01			BITE	0	0
3	2016-05-16	1	4	2076	10	312	CON	F	09:19:00	00:00:05	00:00:42			BITE	0	0
3	2016-05-16	1	5	2051	1	301	SOC	F	09:21:00	00:00:18	00:00:36			BITE	0	0
3	2016-05-16	1	6	2028	6	306	CON	M	09:24:00	00:00:20			00:03:46	FEAR	0	0
3	2016-05-16	1	7	2090	9	304	SOC	F	09:30:00	00:00:16	00:01:20			BITE	0	0
3	2016-05-16	1	8	2083	5	305	SOC	M	09:33:00	00:01:20	00:01:32			BITE	0	0
3	2016-05-16	1	9	2015	3	303	SOC	M	09:36:00	00:00:12	00:02:15			BITE	1	0
3	2016-05-16	1	10	2026	8	308	SOC	M	09:40:00	00:00:05	00:01:48			BITE	0	0
3	2016-05-16	1	11	2063	7	307	SOC	F	09:43:00	00:00:30			00:05:30	TIMEOUT	0	0
3	2016-05-16	1	12	2073	10	312	CON	F	09:51:00	00:00:02			00:05:02	TIMEOUT	3	0
3	2016-05-16	1	13	2037	6	306	CON	M	09:57:00	00:00:05		00:00:56		BITE	0	0
3	2016-05-16	1	14	2016	3	303	SOC	F	10:00:00	00:00:14	00:03:00			BITE	0	0
3	2016-05-16	1	15	2058	1	301	SOC	M	10:05:00	00:00:16	00:04:59			BITE	0	0
3	2016-05-16	1	16	2084	5	305	SOC	F	10:12:00	00:00:44	00:01:23			BITE	0	0
3	2016-05-16	1	17	2003	2	302	CON	M	10:15:00	00:02:15	00:05:29	00:05:29		BITE	0	1
3	2016-05-16	1	18	2047	1	#N/A	#N/A	#N/A	10:22:00	00:01:11			00:06:11	TIMEOUT	0	0
3	2016-05-16	1	19	2017	3	303	SOC	M	10:30:00	00:00:33	00:01:55			BITE	1	0
3	2016-05-16	1	20	2004	2	302	CON	F	10:33:00	00:01:38		00:02:07		BITE	0	0
3	2016-05-16	1	21	2035	6	306	CON	F	10:36:00	00:00:30	00:01:49			BITE	0	0
3	2016-05-16	1	22	2064	7	307	SOC	M	10:39:00	00:00:48	00:01:23			BITE	2	0
3	2016-05-16	1	23	2024	8	308	SOC	M	10:42:00	00:00:13			00:05:13	TIMEOUT	0	1
3	2016-05-16	1	24	2074	10	312	CON	F	10:50:00	00:00:04	00:00:40			BITE	0	0
3	2016-05-16	1	25	2006	2	302	CON	M	10:52:00	00:00:55		00:04:45		BITE	0	0
3	2016-05-16	1	26	2055	1	301	SOC	F	10:58:00	00:00:42	00:01:05			BITE	0	0
3	2016-05-16	1	27	2014	3	303	SOC	M	11:01:00	00:00:13			00:04:06	MOUNT	5	0
3	2016-05-16	1	28	2027	6	306	CON	M	11:07:00	00:00:08	00:01:41			BITE	2	0
3	2016-05-16	1	29	2018	8	308	SOC	F	11:10:00	00:01:06	00:03:28			BITE	3	0
3	2016-05-17	2	1	2018	8	308	SOC	F	08:47:00	00:00:15	00:01:25			BITE	2	0
3	2016-05-17	2	2	2035	6	306	CON	F	08:50:00	00:00:04	00:00:27			BITE	0	0
3	2016-05-17	2	3	2014	3	303	SOC	M	08:51:00	00:00:28	00:00:47	00:00:46		BITE	0	0
3	2016-05-17	2	4	2055	1	301	SOC	F	08:54:00	00:00:01		00:00:29		BITE	0	1
3	2016-05-17	2	5	2006	2	302	CON	M	08:56:00	00:00:05			00:01:53	MOUNT	5	0
3	2016-05-17	2	6	2074	10	312	CON	F	09:00:00	00:00:03	00:00:20			BITE	0	0
3	2016-05-17	2	7	2024	8	308	SOC	M	09:02:00	00:00:19	00:03:51			BITE	0	0
3	2016-05-17	2	8	2064	7	307	SOC	M	09:09:00	00:00:07	00:01:03			BITE	3	0
3	2016-05-17	2	9	2027	6	306	CON	M	09:12:00	00:00:10	00:00:38	00:00:38		BITE	0	0
3	2016-05-17	2	10	2004	2	302	CON	F	09:14:00	00:00:22	00:01:04	00:01:04		BITE	0	0
3	2016-05-17	2	11	2017	3	303	SOC	M	09:17:00	00:00:05	00:00:47			BITE	0	0
3	2016-05-17	2	12	2047	1	#N/A	#N/A	#N/A	09:19:00	00:00:25			00:05:25	TIMEOUT	0	0
3	2016-05-17	2	13	2003	2	302	CON	M	09:26:00	00:00:07	00:00:14	00:00:14		BITE	0	0
3	2016-05-17	2	14	2084	5	305	SOC	F	09:28:00	00:00:04	00:00:38			BITE	0	0
3	2016-05-17	2	15	2058	1	301	SOC	M	09:30:00	00:00:06	00:01:42			BITE	0	0
3	2016-05-17	2	16	2016	3	303	SOC	F	09:32:00	00:00:10	00:00:27			BITE	0	0
3	2016-05-17	2	17	2037	6	306	CON	M	09:34:00	00:00:05	00:01:05			BITE	0	0
3	2016-05-17	2	18	2073	10	312	CON	F	09:38:00	00:00:02	00:00:37	00:00:37		BITE	0	0
3	2016-05-17	2	19	2063	7	307	SOC	F	09:40:00	00:00:11	00:04:02	00:04:02		BITE	3	4
3	2016-05-17	2	20	2026	8	308	SOC	M	09:46:00	00:00:03		00:00:36		BITE	0	0
3	2016-05-17	2	21	2015	3	303	SOC	M	09:48:00	00:00:06			00:01:40	MOUNT	5	0
3	2016-05-17	2	22	2090	9	304	SOC	F	09:52:00	00:00:03	00:00:42			BITE	0	0
3	2016-05-17	2	23	2028	6	306	CON	M	09:55:00	00:00:03	00:01:04			BITE	0	0
3	2016-05-17	2	24	2051	1	301	SOC	F	09:58:00	00:00:04	00:01:22			BITE	0	0
3	2016-05-17	2	25	2076	10	312	CON	F	10:01:00	00:00:02	00:00:18	00:00:17		BITE	0	0
3	2016-05-17	2	26	2002	2	302	CON	M	10:03:00	00:00:15	00:01:04			BITE	0	0
3	2016-05-17	2	27	2050	1	301	SOC	M	10:05:00	00:00:17	00:00:40			BITE	0	0
3	2016-05-17	2	28	2013	3	303	SOC	M	10:08:00	00:00:07	00:00:38			BITE	0	0
3	2016-05-17	2	29	2083	5	305	SOC	M	10:10:00	00:00:20	00:00:30			BITE	0	0
3	2016-05-18	3	1	2067	7	307	SOC	M	10:38:00	00:00:23			00:00:59	MOUNT	5	0
3	2016-05-18	3	2	2094	9	304	SOC	M	10:40:00	00:00:07	00:01:25	00:01:25		BITE	1	0
3	2016-05-18	3	3	2082	5	305	SOC	M	10:43:00	00:00:05	00:00:32	00:00:32		BITE	0	0
3	2016-05-18	3	4	2033	6	306	CON	M	10:45:00	00:00:05	00:02:53			BITE	0	0
3	2016-05-18	3	5	2025	8	308	SOC	M	10:50:00	00:00:10			00:02:55	FEAR	0	0
3	2016-05-18	3	6	2057	1	301	SOC	F	10:54:00	00:00:15		00:00:30		BITE	0	0
3	2016-05-18	3	7	2010	3	303	SOC	M	10:57:00	00:01:18	00:01:40	00:01:39		BITE	0	0
3	2016-05-18	3	8	2036	6	306	CON	M	11:00:00	00:00:07	00:00:44	00:00:43		BITE	0	0
3	2016-05-18	3	9	2023	8	308	SOC	F	11:03:00	00:00:40		00:02:03		BITE	0	0
3	2016-05-18	3	10	2030	6	306	CON	F	11:06:00	00:00:12	00:01:26			BITE	0	0
3	2016-05-18	3	11	2075	10	312	CON	M	11:10:00	00:00:20	00:00:36	00:00:34		BITE	0	0
3	2016-05-18	3	12	2049	1	301	SOC	M	11:13:00	00:00:15			00:02:12	FEAR	0	0
3	2016-05-18	3	13	2070	10	312	CON	M	11:17:00	00:00:09	00:01:14			BITE	0	1
3	2016-05-18	3	14	2048	1	301	SOC	M	11:20:00	00:00:54			00:05:54	TIMEOUT	0	0
3	2016-05-18	3	15	2069	7	307	SOC	M	11:28:00	00:00:07			00:02:39	MOUNT	5	0
3	2016-05-18	3	16	2000	2	302	CON	M	11:32:00	00:00:02	00:00:56	00:00:56		BITE	0	0
3	2016-05-18	3	17	2072	10	312	CON	M	11:35:00	00:00:01	00:01:25	00:01:25		BITE	0	0
3	2016-05-18	3	18	2019	8	308	SOC	F	11:38:00	00:00:35		00:03:01		BITE	0	1
3	2016-05-18	3	19	2066	7	307	SOC	M	11:43:00	00:00:19	00:00:40	00:00:37		BITE	0	0
3	2016-05-18	3	20	2007	2	302	CON	M	11:45:00	00:01:09	00:02:04			BITE	0	0
3	2016-05-18	3	21	2009	3	303	SOC	F	11:48:00	00:00:20	00:00:38			BITE	0	0
3	2016-05-18	3	22	2086	5	305	SOC	F	11:50:00	00:00:18		00:00:53		BITE	0	0
3	2016-05-18	3	23	2029	6	306	CON	F	11:53:00	00:00:16			00:01:48	MOUNT	0	5
3	2016-05-18	3	24	2052	1	301	SOC	F	11:55:00	00:00:09			00:05:09	TIMEOUT	0	0
3	2016-05-18	3	25	2068	7	307	SOC	M	12:04:00	00:00:21			00:05:21	TIMEOUT	5	0
3	2016-05-18	3	26	2020	8	308	SOC	F	12:12:00	00:00:09		00:04:34		BITE	0	0
3	2016-05-18	3	27	2056	1	301	SOC	F	12:17:00	00:00:10		00:02:15		BITE	0	2
3	2016-05-18	3	28	2065	7	307	SOC	F	12:20:00	00:00:21		00:03:10		BITE	0	3
3	2016-05-19	4	1	2065	7	307	SOC	F	09:15:00	00:00:14	00:01:30			BITE	0	0
3	2016-05-19	4	2	2056	1	301	SOC	F	09:18:00	00:00:17			00:05:17	TIMEOUT	0	0
3	2016-05-19	4	3	2020	8	308	SOC	F	09:25:00	00:00:04	00:00:37	00:00:37		BITE	0	0
3	2016-05-19	4	4	2068	7	307	SOC	M	09:27:00	00:00:16			00:04:46	MOUNT	5	0
3	2016-05-19	4	5	2052	1	301	SOC	F	09:35:00	00:00:08		00:01:48		BITE	0	0
3	2016-05-19	4	6	2029	6	306	CON	F	09:37:00	00:00:06		00:01:40		BITE	0	4
3	2016-05-19	4	7	2086	5	305	SOC	F	09:40:00	00:00:06			00:02:16	FEAR	0	0
3	2016-05-19	4	8	2009	3	303	SOC	F	09:43:00	00:00:04	00:00:12			BITE	0	0
3	2016-05-19	4	9	2007	2	302	CON	M	09:45:00	00:00:15	00:00:38			BITE	0	0
3	2016-05-19	4	10	2066	7	307	SOC	M	09:46:00	00:00:09	00:01:41			BITE	0	1
3	2016-05-19	4	11	2019	8	308	SOC	F	09:50:00	00:01:36	00:03:30			BITE	0	3
3	2016-05-19	4	12	2072	10	312	CON	M	09:55:00	00:00:01		00:00:46		BITE	0	0
3	2016-05-19	4	13	2000	2	302	CON	M	09:58:00	00:00:24	00:01:27			BITE	3	0
3	2016-05-19	4	14	2069	7	307	SOC	M	10:00:00	00:00:12	00:02:25			BITE	4	0
3	2016-05-19	4	15	2048	1	301	SOC	M	10:05:00	00:00:13	00:01:29	00:01:29		BITE	0	0
3	2016-05-19	4	16	2070	10	312	CON	M	10:08:00	00:00:04	00:01:21	00:01:21		BITE	0	0
3	2016-05-19	4	17	2049	1	301	SOC	M	10:12:00	00:00:28	00:03:22			BITE	0	1
3	2016-05-19	4	18	2075	10	312	CON	M	10:18:00	00:00:06		00:03:12		BITE	3	0
3	2016-05-19	4	19	2030	6	306	CON	F	10:23:00	00:00:01	00:00:29	00:00:29		BITE	0	0
3	2016-05-19	4	20	2023	8	308	SOC	F	10:25:00	00:00:03	00:00:42			BITE	0	0
3	2016-05-19	4	21	2036	6	306	CON	M	10:27:00	00:00:09	00:00:48	00:00:46		BITE	0	0
3	2016-05-19	4	22	2010	3	303	SOC	M	10:30:00	00:00:09		00:04:10		BITE	0	0
3	2016-05-19	4	23	2057	1	301	SOC	F	10:36:00	00:00:01		00:01:35		BITE	0	0
3	2016-05-19	4	24	2025	8	308	SOC	M	10:40:00	00:00:01	00:00:31	00:00:31		BITE	0	0
3	2016-05-19	4	25	2033	6	306	CON	M	10:42:00	00:00:06	00:00:58			BITE	0	0
3	2016-05-19	4	26	2082	5	305	SOC	M	10:44:00	00:00:07	00:00:20	00:00:20		BITE	0	0
3	2016-05-19	4	27	2094	9	304	SOC	M	10:47:00	00:00:02	00:00:22			BITE	0	0
3	2016-05-19	4	28	2067	7	307	SOC	M	10:49:00	00:00:07	00:00:33	00:00:33		BITE	1	0
4	2016-06-27	1	1	2098	1	401	CON	F	09:05:00	00:00:16	00:02:47			BITE	0	0
4	2016-06-27	1	2	2158	2	410	SOC	M	09:10:00	00:00:19	00:01:32			BITE	0	0
4	2016-06-27	1	3	2124	3	403	SOC	M	09:13:00	00:00:52			00:05:52	TIMEOUT	0	1
4	2016-06-27	1	4	2183	5	405	SOC	M	09:20:00	00:00:30	00:01:09			BITE	0	0
4	2016-06-27	1	5	2214	6	406	CON	M	09:22:00	00:01:22	00:02:33			BITE	3	0
4	2016-06-27	1	6	2145	7	415	SOC	F	09:26:00	00:00:24	00:00:52			BITE	0	0
4	2016-06-27	1	7	2166	8	408	CON	M	09:29:00	00:00:06	00:02:41			BITE	4	0
4	2016-06-27	1	8	2132	3	403	SOC	F	09:34:00	00:00:18			00:05:18	TIMEOUT	0	0
4	2016-06-27	1	9	2196	4	412	CON	F	09:41:00	00:00:49	00:02:28			BITE	0	0
4	2016-06-27	1	10	2212	6	406	CON	M	09:44:00	00:00:18			00:05:18	TIMEOUT	0	0
4	2016-06-27	1	11	2100	1	401	CON	F	09:50:00	00:00:10			00:05:10	TIMEOUT	0	0
4	2016-06-27	1	12	2160	8	408	CON	F	09:59:00	00:00:05	00:02:23			BITE	0	0
4	2016-06-27	1	13	2176	5	405	SOC	M	10:02:00	00:00:55	00:02:36	00:02:36		BITE	4	0
4	2016-06-27	1	14	2201	4	412	CON	M	10:05:00	00:00:08	00:00:43			BITE	0	0
4	2016-06-27	1	15	2141	7	415	SOC	F	10:09:00	00:00:23	00:01:16			BITE	0	0
4	2016-06-27	1	16	2164	8	408	CON	M	10:12:00	00:01:04	00:01:57			BITE	0	0
4	2016-06-27	1	17	2215	6	406	CON	F	10:15:00	00:00:13	00:03:24			BITE	0	0
4	2016-06-27	1	18	2103	1	401	CON	M	10:19:00	00:01:13			00:04:34	MOUNT	0	5
4	2016-06-27	1	19	2130	3	403	SOC	M	10:58:00	00:00:56	00:03:36	00:03:35		BITE	0	3
4	2016-06-27	1	20	2213	6	406	CON	F	11:04:00	00:00:15	00:00:23	00:00:23		BITE	0	0
4	2016-06-27	1	21	2178	5	405	SOC	F	11:06:00	00:00:16	00:01:25			BITE	0	0
4	2016-06-27	1	22	2137	7	415	SOC	F	11:09:00	00:00:18	00:00:46			BITE	0	0
4	2016-06-27	1	23	2167	8	408	CON	F	11:11:00	00:00:04			00:01:29	fear/escape	0	0
4	2016-06-27	1	24	2122	3	403	SOC	M	11:15:00	00:00:15		00:01:56		BITE	0	0
4	2016-06-27	1	25	2105	1	401	CON	F	11:18:00	00:00:13	00:03:12			BITE	0	0
4	2016-06-27	1	26	2181	5	405	SOC	M	11:24:00	00:00:47	00:01:34			BITE	0	0
4	2016-06-27	1	27	2210	6	406	CON	F	11:26:00	00:00:40		00:02:49		BITE	0	0
4	2016-06-27	1	28	2140	7	415	SOC	F	11:30:00	00:00:19	00:01:01			BITE	0	1
4	2016-06-27	1	29	2179	5	405	SOC	M	11:32:00	00:00:46			00:05:46	TIMEOUT	5	0
4	2016-06-27	1	30	2126	3	403	SOC	F	11:38:00	00:00:41	00:05:37			BITE	0	0
4	2016-06-27	1	31	2165	8	408	CON	F	11:45:00	00:01:10	00:01:45	00:01:44		BITE	0	0
4	2016-06-27	1	32	2208	6	406	CON	M	11:49:00	00:00:14	00:01:10	00:01:09		BITE	0	0
4	2016-06-27	1	33	2131	3	403	SOC	M	11:51:00	00:00:05	00:00:53			BITE	0	0
4	2016-06-27	1	34	2211	6	406	CON	F	11:53:00	00:00:14		00:00:57		BITE	0	1
4	2016-06-27	1	35	2180	5	405	SOC	M	11:55:00	00:00:26	00:01:33	00:01:32		BITE	0	0
4	2016-06-28	2	1	2180	5	405	SOC	M	09:11:00	00:00:07			00:01:51	MOUNT	5	0
4	2016-06-28	2	2	2211	6	406	CON	F	09:13:00	00:00:03		00:02:15		BITE	0	1
4	2016-06-28	2	3	2131	3	403	SOC	M	09:16:00	00:00:24	00:01:05			BITE	0	0
4	2016-06-28	2	4	2208	6	406	CON	M	09:18:00	00:00:14	00:02:06			BITE	0	0
4	2016-06-28	2	5	2165	8	408	CON	F	09:21:00	00:00:04	00:00:38	00:00:38		BITE	0	0
4	2016-06-28	2	6	2126	3	403	SOC	F	09:25:00	00:00:19	00:01:44			BITE	0	0
4	2016-06-28	2	7	2179	5	405	SOC	M	09:27:00	00:00:06			00:02:24	MOUNT	5	0
4	2016-06-28	2	8	2140	7	415	SOC	F	09:30:00	00:00:08	00:01:55			BITE	3	0
4	2016-06-28	2	9	2210	6	406	CON	F	09:34:00	00:00:04	00:00:39			BITE	0	0
4	2016-06-28	2	10	2181	5	405	SOC	M	09:36:00	00:00:16			00:02:13	MOUNT	5	0
4	2016-06-28	2	11	2105	1	401	CON	F	09:39:00	00:00:15	00:00:36			BITE	0	0
4	2016-06-28	2	12	2122	3	403	SOC	M	09:40:00	00:00:16	00:03:09	00:03:10		BITE	0	0
4	2016-06-28	2	13	2167	8	408	CON	F	09:44:00	00:00:06		00:03:48		BITE	0	0
4	2016-06-28	2	14	2137	7	415	SOC	F	09:50:00	00:00:08	00:00:27			BITE	0	0
4	2016-06-28	2	15	2178	5	405	SOC	F	09:52:00	00:00:27	00:01:34			BITE	0	0
4	2016-06-28	2	16	2213	6	406	CON	F	09:55:00	00:00:11	00:00:32			BITE	0	0
4	2016-06-28	2	17	2130	3	403	SOC	M	09:57:00	00:00:23	00:01:01			BITE	0	0
4	2016-06-28	2	18	2103	1	401	CON	M	10:00:00	00:00:10	00:01:28	00:01:28		BITE	1	0
4	2016-06-28	2	19	2215	6	406	CON	F	10:37:00	00:00:18		00:01:49		BITE	0	0
4	2016-06-28	2	20	2164	8	408	CON	M	10:40:00	00:00:15	00:01:46	00:01:48		BITE	0	0
4	2016-06-28	2	21	2141	7	415	SOC	F	10:44:00	00:00:08	00:00:36	00:00:35		BITE	0	0
4	2016-06-28	2	22	2201	4	412	CON	M	10:46:00	00:00:30	00:00:53			BITE	0	0
4	2016-06-28	2	23	2176	5	405	SOC	M	10:48:00	00:01:07	00:01:49	00:01:50		BITE	0	0
4	2016-06-28	2	24	2160	8	408	CON	F	10:51:00	00:00:03	00:00:27			BITE	0	0
4	2016-06-28	2	25	2100	1	401	CON	F	10:53:00	00:00:09		00:03:13		BITE	0	0
4	2016-06-28	2	26	2212	6	406	CON	M	11:00:00	00:00:12			00:01:50	BITE	5	0
4	2016-06-28	2	27	2196	4	412	CON	F	11:02:00	00:00:52	00:00:59			BITE	0	0
4	2016-06-28	2	28	2132	3	403	SOC	F	11:05:00	00:00:36	00:03:35			BITE	0	0
4	2016-06-28	2	29	2166	8	408	CON	M	11:10:00	00:00:08	00:02:26			BITE	5	0
4	2016-06-28	2	30	2145	7	415	SOC	F	11:14:00	00:00:18	00:00:28	00:00:28		BITE	0	0
4	2016-06-28	2	31	2214	6	406	CON	M	11:16:00	00:00:19	00:01:08			BITE	0	0
4	2016-06-28	2	32	2183	5	405	SOC	M	11:19:00	00:00:09	00:00:44			BITE	0	0
4	2016-06-28	2	33	2124	3	403	SOC	M	11:21:00	00:00:12	00:01:36	00:01:30		BITE	0	3
4	2016-06-28	2	34	2158	2	410	SOC	M	11:24:00	00:00:03	00:00:28	00:00:28		BITE	0	0
4	2016-06-28	2	35	2098	1	401	CON	F	11:26:00	00:00:27	00:01:27			BITE	0	0
4	2016-06-29	3	1	2117	9	#N/A	#N/A	#N/A	09:08:00	00:00:05	00:00:25			BITE	0	0
4	2016-06-29	3	2	2171	13	407	SOC	F	09:11:00	00:00:15		00:01:06		BITE	0	0
4	2016-06-29	3	3	2186	10	402	CON	F	09:15:00	00:00:45	00:02:28			BITE	0	0
4	2016-06-29	3	4	2107	1	401	CON	M	09:19:00	00:00:10	00:01:43	00:01:40		BITE	0	0
4	2016-06-29	3	5	2207	6	406	CON	M	09:22:00	00:00:03	00:01:01	00:01:02		BITE	0	0
4	2016-06-29	3	6	2125	3	403	SOC	M	09:26:00	00:00:08	00:03:27	00:03:26		BITE	0	0
4	2016-06-29	3	7	2177	5	405	SOC	M	09:31:00	00:00:16			00:05:16	BITE	0	0
4	2016-06-29	3	8	2139	7	415	SOC	M	09:38:00	00:00:05	00:01:24	00:01:23		BITE	0	0
4	2016-06-29	3	9	2114	9	404	SOC	M	09:44:00	00:00:06			00:01:25	BITE	5	0
4	2016-06-29	3	10	2192	10	#N/A	#N/A	#N/A	09:47:00	00:00:19	00:02:35			BITE	1	0
4	2016-06-29	3	11	2172	13	407	SOC	M	09:52:00	00:00:20	00:00:39	00:00:39		BITE	0	0
4	2016-06-29	3	12	2168	8	408	CON	M	09:55:00	00:00:18	00:00:57			BITE	0	0
4	2016-06-29	3	13	2121	9	404	SOC	F	09:59:00	00:00:26	00:05:15			BITE	0	0
4	2016-06-29	3	14	2108	1	401	CON	F	10:07:00	00:00:10		00:02:33		BITE	0	0
4	2016-06-29	3	15	2173	13	407	SOC	M	10:12:00	00:00:03	00:00:45			BITE	0	0
4	2016-06-29	3	16	2142	7	415	SOC	F	10:15:00	00:00:30	00:01:22			BITE	0	0
4	2016-06-29	3	17	2195	4	412	CON	M	10:18:00	00:00:09	00:01:09			BITE	0	0
4	2016-06-29	3	18	2118	9	404	SOC	M	10:21:00	00:00:19	00:00:26			BITE	0	0
4	2016-06-29	3	19	2188	10	402	CON	M	10:25:00	00:00:21	00:02:54			BITE	0	4
4	2016-06-29	3	20	2182	5	405	SOC	M	10:33:00	00:00:01	00:00:43	00:00:43		BITE	0	0
4	2016-06-29	3	21	2104	1	401	CON	F	10:37:00	00:00:02	00:01:18	00:01:17		BITE	0	0
4	2016-06-29	3	22	2170	13	407	SOC	M	10:42:00	00:00:36	00:01:49			BITE	0	0
4	2016-06-29	3	23	2115	9	404	SOC	M	10:47:00	00:00:18			00:05:18	BITE	3	0
4	2016-06-29	3	24	2162	8	408	CON	F	10:53:00	00:00:24	00:00:47			BITE	0	0
4	2016-06-29	3	25	2206	6	406	CON	M	10:55:00	00:00:13		00:01:24		BITE	0	0
4	2016-06-29	3	26	2200	4	412	CON	M	10:58:00	00:00:35	00:01:35	00:01:36		BITE	3	0
4	2016-06-29	3	27	2127	3	403	SOC	F	11:02:00	00:00:18	00:01:33			BITE	0	0
4	2016-06-29	3	28	2169	13	407	SOC	F	11:06:00	00:00:36	00:02:09	00:02:09		BITE	0	0
4	2016-06-29	3	29	2099	1	401	CON	M	11:10:00	00:00:19	00:01:34	00:01:34		BITE	0	0
4	2016-06-29	3	30	2187	10	402	CON	M	11:14:00	00:00:26			00:05:26	BITE	0	0
4	2016-06-29	3	31	2161	8	408	CON	M	11:20:00	00:00:02		00:03:53		BITE	5	0
4	2016-06-29	3	32	2209	6	406	CON	M	11:26:00	00:00:14			00:03:16	BITE	5	0
4	2016-06-29	3	33	2120	9	404	SOC	M	11:31:00	00:00:59	00:04:59	00:04:59		BITE	0	4
4	2016-06-29	3	34	2174	13	407	SOC	M	11:37:00	00:00:16			00:05:16	BITE	0	0
4	2016-06-29	3	35	2133	3	403	SOC	F	11:44:00	00:00:30		00:01:21		BITE	0	0
4	2016-06-29	3	36	2119	9	404	SOC	M	11:47:00	00:02:17	00:03:12	00:03:13		BITE	0	0
4	2016-06-29	3	37	2185	10	402	CON	M	11:53:00	00:00:27	00:01:44			BITE	4	0
4	2016-06-30	4	1	2185	10	402	CON	M	09:05:00	00:00:04			00:01:00	MOUNT	5	0
4	2016-06-30	4	2	2119	9	404	SOC	M	09:07:00	00:00:14			00:03:19	MOUNT	0	5
4	2016-06-30	4	3	2133	3	403	SOC	F	09:13:00	00:01:07		00:01:53		BITE	0	0
4	2016-06-30	4	4	2174	13	407	SOC	M	09:17:00	00:00:02	00:04:59			BITE	4	0
4	2016-06-30	4	5	2120	9	404	SOC	M	09:25:00	00:00:13	00:04:13			BITE	0	0
4	2016-06-30	4	6	2209	6	406	CON	M	09:30:00	00:00:11	00:01:18	00:01:18		BITE	1	0
4	2016-06-30	4	7	2161	8	408	CON	M	09:32:00	00:00:04		00:00:30		BITE	0	0
4	2016-06-30	4	8	2187	10	402	CON	M	09:36:00	00:00:08	00:00:35	00:00:30		BITE	0	0
4	2016-06-30	4	9	2099	1	401	CON	M	09:38:00	00:00:08		00:00:26		BITE	0	0
4	2016-06-30	4	10	2169	13	407	SOC	F	09:41:00	00:00:08	00:01:26			BITE	0	0
4	2016-06-30	4	11	2127	3	403	SOC	F	09:43:00	00:00:04	00:00:28	00:00:28		BITE	0	0
4	2016-06-30	4	12	2200	4	412	CON	M	09:45:00	00:00:11	00:00:21			BITE	0	0
4	2016-06-30	4	13	2206	6	406	CON	M	09:46:00	00:00:09	00:02:58			BITE	0	0
4	2016-06-30	4	14	2162	8	408	CON	F	09:50:00	00:00:10	00:00:27			BITE	0	0
4	2016-06-30	4	15	2115	9	404	SOC	M	09:54:00	00:00:02	00:00:55	00:00:54		BITE	2	0
4	2016-06-30	4	16	2170	13	407	SOC	M	09:56:00	00:00:14	00:00:25	00:00:25		BITE	0	0
4	2016-06-30	4	17	2104	1	401	CON	F	09:58:00	00:00:12	00:00:35			BITE	0	0
4	2016-06-30	4	18	2182	5	405	SOC	M	10:00:00	00:00:02	00:00:30	00:00:30		BITE	0	0
4	2016-06-30	4	19	2188	10	402	CON	M	10:02:00	00:00:11	00:01:30			BITE	1	0
4	2016-06-30	4	20	2118	9	404	SOC	M	10:51:00	00:00:02	00:00:54			BITE	0	0
4	2016-06-30	4	21	2195	4	412	CON	M	10:53:00	00:00:31	00:00:47			BITE	0	0
4	2016-06-30	4	22	2142	7	415	SOC	F	10:55:00	00:00:06	00:00:30	00:00:30		BITE	0	0
4	2016-06-30	4	23	2173	13	407	SOC	M	10:58:00	00:00:03	00:00:48			BITE	0	0
4	2016-06-30	4	24	2108	1	401	CON	F	11:01:00	00:00:15				fear/escape	0	0
4	2016-06-30	4	25	2121	9	404	SOC	F	11:07:00	00:00:04	00:00:56			BITE	0	1
4	2016-06-30	4	26	2168	8	408	CON	M	11:10:00	00:00:24	00:00:39			BITE	0	0
4	2016-06-30	4	27	2172	13	407	SOC	M	11:12:00	00:00:04				fear/escape	3	0
4	2016-06-30	4	28	2192	10	#N/A	#N/A	#N/A	11:17:00	00:00:05	00:00:28			BITE	0	1
4	2016-06-30	4	29	2114	9	404	SOC	M	11:20:00	00:00:03	00:00:23	00:00:21		BITE	0	0
4	2016-06-30	4	30	2139	7	415	SOC	M	11:22:00	00:00:07	00:01:05			BITE	0	0
4	2016-06-30	4	31	2177	5	405	SOC	M	11:25:00	00:00:11	00:00:41			BITE	0	0
4	2016-06-30	4	32	2125	3	403	SOC	M	11:27:00	00:00:05				TIMEOUT	0	5
4	2016-06-30	4	33	2207	6	406	CON	M	11:33:00	00:00:14	00:00:23			BITE	0	0
4	2016-06-30	4	34	2107	1	401	CON	M	11:35:00	00:00:06				fear/escape	0	0
4	2016-06-30	4	35	2186	10	402	CON	F	11:40:00	00:00:06	00:01:59			BITE	0	0
4	2016-06-30	4	36	2171	13	407	SOC	F	11:44:00	00:00:08		00:02:30		BITE	0	0
4	2016-06-30	4	37	2117	9	#N/A	#N/A	#N/A	11:48:00	00:00:37	00:00:42			BITE	0	0
5	2016-08-08	1	1	2234	13	509	CON	M	10:06:00	00:00:15	00:01:03			BITE	0	0
5	2016-08-08	1	2	2290	10	508	SOC	F	10:10:00	00:01:41			00:06:41	TIMEOUT	0	0
5	2016-08-08	1	3	2322	3	#N/A	#N/A	#N/A	10:20:00	00:00:10	00:01:07			BITE	0	0
5	2016-08-08	1	4	2331	2	502	CON	F	10:25:00	00:00:30	00:02:43	00:02:42		BITE	0	0
5	2016-08-08	1	5	2312	5	505	SOC	M	10:29:00	00:00:07	00:00:30			BITE	0	0
5	2016-08-08	1	6	2260	4	504	CON	F	10:31:00	00:00:20	00:01:16			BITE	0	0
5	2016-08-08	1	7	2227	7	507	CON	M	10:34:00	00:00:10	00:01:57	00:01:58		BITE	0	0
5	2016-08-08	1	8	2296	10	508	SOC	F	10:40:00	00:01:08			00:06:08	TIMEOUT	0	0
5	2016-08-08	1	9	2241	13	509	CON	F	10:49:00	00:00:29	00:01:33	00:01:34		BITE	0	0
5	2016-08-08	1	10	2318	3	503	SOC	M	10:52:00	00:01:22	00:02:09			BITE	0	0
5	2016-08-08	1	11	2266	6	506	CON	M	11:01:00	00:00:49	00:01:27	00:01:26		BITE	0	0
5	2016-08-08	1	12	2320	3	503	SOC	M	11:05:00	00:00:11	00:00:34			BITE	0	0
5	2016-08-08	1	13	2279	1	501	SOC	M	11:08:00	00:00:43	00:03:03			BITE	1	0
5	2016-08-08	1	14	2295	10	508	SOC	F	11:16:00	00:02:14			00:05:02	fear/escape	0	0
5	2016-08-08	1	15	2240	13	509	CON	M	11:25:00	00:00:17			00:03:27	MOUNT	5	0
5	2016-08-08	1	16	2231	7	507	CON	M	11:30:00	00:00:19			00:02:15	MOUNT	5	0
5	2016-08-08	1	17	2302	5	505	SOC	F	11:35:00	00:00:26	00:01:26	00:01:26		BITE	0	0
5	2016-08-08	1	18	2267	6	506	CON	F	11:38:00	00:00:19	00:03:11	00:03:10		BITE	0	1
5	2016-08-08	1	19	2232	7	507	CON	M	11:42:00	00:00:03			00:03:17	MOUNT	5	0
5	2016-08-08	1	20	2263	4	504	CON	M	11:47:00	00:00:09	00:02:48	00:02:47		BITE	0	0
5	2016-08-08	1	21	2330	2	502	CON	F	11:51:00	00:00:19			00:05:19	TIMEOUT	0	0
5	2016-08-08	1	22	2299	10	508	SOC	M	12:01:00	00:00:13	00:00:52			BITE	0	0
5	2016-08-08	1	23	2244	13	509	CON	M	12:07:00	00:00:39			00:05:39	TIMEOUT	0	0
5	2016-08-08	1	24	2321	3	503	SOC	F	12:13:00	00:00:23		00:00:57		BITE	0	0
5	2016-08-08	1	25	2258	4	504	CON	F	12:16:00	00:00:38		00:02:11		BITE	0	0
5	2016-08-08	1	26	2324	2	502	CON	M	12:20:00	00:00:16	00:00:53	00:00:51		BITE	0	0
5	2016-08-09	2	1	2258	4	504	CON	F	09:47:00	00:00:28	HTR	00:01:36		BITE	0	0
5	2016-08-09	2	2	2321	3	503	SOC	F	09:50:00	00:00:28	00:01:10	00:01:09		BITE	0	0
5	2016-08-09	2	3	2267	6	506	CON	F	09:53:00	00:00:10	00:00:50	00:00:50		BITE	0	0
5	2016-08-09	2	4	2232	7	507	CON	M	09:56:00	00:00:04	00:02:52	00:02:52		BITE	0	0
5	2016-08-09	2	5	2330	2	502	CON	F	10:00:00	00:00:15	no response	00:00:43		BITE	0	0
5	2016-08-09	2	6	2263	4	504	CON	M	10:03:00	00:00:09	00:03:27			BITE	0	0
5	2016-08-09	2	7	2299	10	508	SOC	M	10:09:00	00:00:10	00:00:59			BITE	1	0
5	2016-08-09	2	8	2244	13	509	CON	M	10:12:00	00:00:15			00:05:15	TIMEOUT	0	0
5	2016-08-09	2	9	2302	5	505	SOC	F	10:21:00	00:00:07	00:00:27	00:00:27		BITE	0	0
5	2016-08-09	2	10	2231	7	507	CON	M	10:23:00	00:00:20	00:01:11	00:01:09		BITE	0	0
5	2016-08-09	2	11	2320	3	503	SOC	M	10:26:00	00:00:03	00:00:13			BITE	0	0
5	2016-08-09	2	12	2279	1	501	SOC	M	10:28:00	00:00:01	00:01:05			BITE	1	0
5	2016-08-09	2	13	2324	2	502	CON	M	10:31:00	00:00:12			00:05:12	TIMEOUT	0	0
5	2016-08-09	2	14	2240	13	509	CON	M	10:40:00	00:00:05			00:01:56	MOUNT	5	0
5	2016-08-09	2	15	2295	10	508	SOC	F	10:44:00	00:00:07	HTR	00:00:50		BITE	0	0
5	2016-08-09	2	16	2266	6	506	CON	M	10:46:00	00:00:14	00:00:28			BITE	0	0
5	2016-08-09	2	17	2318	3	503	SOC	M	10:47:00	00:00:01	00:00:27			BITE	2	0
5	2016-08-09	2	18	2241	13	509	CON	F	10:51:00	00:00:05	00:00:22			BITE	0	0
5	2016-08-09	2	19	2296	10	508	SOC	F	10:54:00	00:00:26	HTR	00:03:39		BITE	0	4
5	2016-08-09	2	20	2227	7	507	CON	M	10:59:00	00:00:05	00:00:27			BITE	0	0
5	2016-08-09	2	21	2260	4	504	CON	F	11:01:00	00:00:10	00:01:46			BITE	0	0
5	2016-08-09	2	22	2312	5	505	SOC	M	11:05:00	00:00:08	00:00:29	00:00:29		BITE	0	0
5	2016-08-09	2	23	2331	2	502	CON	F	11:07:00	00:00:14	00:00:37			BITE	0	0
5	2016-08-09	2	24	2290	10	508	SOC	F	11:09:00	00:00:05			00:05:05	TIMEOUT	4	0
5	2016-08-09	2	25	2234	13	509	CON	M	11:17:00	00:00:14	00:00:48	00:00:48		BITE	0	0
5	2016-08-09	2	26	2322	3	#N/A	#N/A	#N/A	11:20:00	00:00:17	HTR	00:02:04		BITE	0	0
5	2016-08-10	3	1	2309	5	505	SOC	F	09:45:00	00:00:17	HTR	00:01:01		BITE	0	0
5	2016-08-10	3	2	2294	10	508	SOC	F	11:10:00	00:00:15	00:02:43			BITE	0	0
5	2016-08-10	3	3	2298	10	508	SOC	M	11:16:00	00:00:03	00:00:39			BITE	0	0
5	2016-08-10	3	4	2253	4	504	CON	F	11:17:00	00:00:20	00:02:46			BITE	0	1
5	2016-08-10	3	5	2317	3	503	SOC	M	11:22:00	00:00:13	00:00:45	00:00:43		BITE	0	0
5	2016-08-10	3	6	2270	6	506	CON	F	11:25:00	00:00:17	no response	00:00:55		BITE	0	0
5	2016-08-10	3	7	2306	5	505	SOC	F	11:28:00	00:00:05	00:00:17			BITE	0	0
5	2016-08-10	3	8	2311	3	#N/A	#N/A	#N/A	11:31:00	00:00:06	00:00:27	00:00:27		BITE	0	0
5	2016-08-10	3	9	2233	7	507	CON	F	11:35:00	00:00:03	00:02:37			BITE	0	1
5	2016-08-10	3	10	2256	4	504	CON	M	11:40:00	00:00:48	HTR	00:01:15		BITE	0	0
5	2016-08-10	3	11	2284	1	501	SOC	M	11:43:00	00:00:39	00:01:11			BITE	0	0
5	2016-08-10	3	12	2329	2	502	CON	M	11:47:00	00:00:20	00:02:21			BITE	0	0
5	2016-08-10	3	13	2291	10	508	SOC	M	11:52:00	00:00:45	00:02:07			BITE	0	0
5	2016-08-10	3	14	2293	10	508	SOC	F	11:56:00	00:00:17	00:01:16			BITE	0	0
5	2016-08-10	3	15	2301	5	505	SOC	F	11:59:00	00:00:07	00:00:29	00:00:29		BITE	0	0
5	2016-08-10	3	16	2328	2	502	CON	M	12:00:00	00:00:10	00:01:21			BITE	0	0
5	2016-08-10	3	17	2319	3	503	SOC	F	12:05:00	00:00:41			00:03:39	MOUNT	0	5
5	2016-08-10	3	18	2272	6	506	CON	M	12:10:00	00:00:26	00:02:06			BITE	0	0
5	2016-08-10	3	19	2308	5	#N/A	#N/A	#N/A	12:16:00	00:00:13			00:02:08	fear/escape	0	0
5	2016-08-10	3	20	2315	3	503	SOC	M	12:20:00	00:00:09	00:01:20			BITE	0	0
5	2016-08-10	3	21	2255	4	504	CON	M	12:24:00	00:00:04	00:01:28			BITE	0	0
5	2016-08-10	3	22	2228	7	507	CON	M	12:28:00	00:00:49			00:02:35	fear/escape	1	0
5	2016-08-10	3	23	2262	4	504	CON	F	12:33:00	00:00:25	00:01:02	00:01:02		BITE	0	0
5	2016-08-10	3	24	2265	6	506	CON	F	12:35:00	00:00:31			00:05:31	TIMEOUT	0	4
5	2016-08-10	3	25	2292	10	508	SOC	M	12:43:00	00:00:07	00:00:21	00:00:21		BITE	0	0
5	2016-08-10	3	26	2307	5	#N/A	#N/A	#N/A	12:44:00	00:00:20	00:01:56	00:01:55		BITE	0	0
5	2016-08-11	4	1	2307	5	#N/A	#N/A	#N/A	10:51:00	00:00:17	00:00:23	00:00:22		BITE	0	0
5	2016-08-11	4	2	2292	10	508	SOC	M	10:54:00	00:00:02	00:01:17	00:01:17		BITE	0	0
5	2016-08-11	4	3	2265	6	506	CON	F	10:58:00	00:00:06	HTR	00:00:36		BITE	0	0
5	2016-08-11	4	4	2262	4	504	CON	F	11:00:00	00:00:05	00:00:49			BITE	0	0
5	2016-08-11	4	5	2228	7	507	CON	M	11:02:00	00:00:12	00:01:36	00:01:36		BITE	0	0
5	2016-08-11	4	6	2255	4	504	CON	M	11:05:00	00:00:05	00:01:08			BITE	0	0
5	2016-08-11	4	7	2315	3	503	SOC	M	11:08:00	00:00:07	00:00:30			BITE	0	0
5	2016-08-11	4	8	2272	6	506	CON	M	11:10:00	00:00:10	00:00:39	00:00:39		BITE	0	0
5	2016-08-11	4	9	2319	3	503	SOC	F	11:12:00	00:00:16	HTR	00:00:50		BITE	0	0
5	2016-08-11	4	10	2328	2	502	CON	M	11:15:00	00:00:16			00:02:38	MOUNT	5	0
5	2016-08-11	4	11	2301	5	505	SOC	F	11:20:00	00:00:04	00:00:38	00:00:39		BITE	0	0
5	2016-08-11	4	12	2293	10	508	SOC	F	11:23:00	00:00:04	00:00:36			BITE	0	0
5	2016-08-11	4	13	2291	10	508	SOC	M	11:26:00	00:00:08	00:01:19			BITE	0	0
5	2016-08-11	4	14	2329	2	502	CON	M	11:29:00	00:00:07			00:01:59	MOUNT	5	0
5	2016-08-11	4	15	2284	1	501	SOC	M	11:27:00	00:00:06	00:00:14			BITE	0	0
5	2016-08-11	4	16	2256	4	504	CON	M	11:35:00	00:00:28	HTR	00:01:03		BITE	0	0
5	2016-08-11	4	17	2233	7	507	CON	F	11:37:00	00:00:11	00:00:29			BITE	0	0
5	2016-08-11	4	18	2311	3	#N/A	#N/A	#N/A	11:39:00	00:00:08	00:00:27	00:00:26		BITE	0	0
5	2016-08-11	4	19	2306	5	505	SOC	F	11:41:00	00:00:04	00:00:11			BITE	0	0
5	2016-08-11	4	20	2270	6	506	CON	F	11:43:00	00:00:13	HTR	00:03:06		BITE	0	0
5	2016-08-11	4	21	2317	3	503	SOC	M	11:48:00	00:00:10	00:00:24			BITE	0	0
5	2016-08-11	4	22	2253	4	504	CON	F	11:50:00	00:00:15	00:00:52	00:00:52		BITE	0	0
5	2016-08-11	4	23	2298	10	508	SOC	M	11:54:00	00:00:07	no response	00:02:06		BITE	0	5
5	2016-08-11	4	24	2294	10	508	SOC	F	11:57:00	00:00:02	00:00:22			BITE	0	0
5	2016-08-11	4	25	2309	5	505	SOC	F	12:00:00	00:00:06	HTR	00:02:29		BITE	0	4
6	2016-09-19	1	1	2413	10	616	SOC	M	13:35:00	00:01:18		00:03:23		BITE	0	0
6	2016-09-19	1	2	2334	9	608	CON	F	13:41:00	00:00:02			00:02:47	FEAR	0	0
6	2016-09-19	1	3	2412	10	616	SOC	M	13:46:00	00:00:23			00:05:23	TIMEOUT	0	0
6	2016-09-19	1	4	2357	2	602	SOC	F	13:48:00	00:00:22			00:05:22	TIMEOUT	0	1
6	2016-09-19	1	5	2427	4	604	SOC	M	13:56:00	00:00:12	00:00:55			BITE	0	0
6	2016-09-19	1	6	2405	7	607	CON	F	13:59:00	00:00:15	00:04:51			BITE	0	0
6	2016-09-19	1	7	2379	1	601	CON	M	14:05:00	00:00:24	00:04:42			BITE	4	0
6	2016-09-19	1	8	2383	3	603	CON	M	14:12:00	00:00:26		00:01:28		BITE	0	0
6	2016-09-19	1	9	2394	5	605	CON	M	14:16:00	00:00:39	00:04:38			BITE	0	0
6	2016-09-19	1	10	2353	6	606	SOC	M	14:22:00	00:00:27	00:03:18			BITE	2	0
6	2016-09-19	1	11	2366	2	#N/A	#N/A	#N/A	14:27:00	00:00:28	00:02:03	00:01:56		BITE	0	0
6	2016-09-19	1	12	2408	7	607	CON	F	14:30:00	00:00:09	00:04:01			BITE	0	0
6	2016-09-19	1	13	2430	4	604	SOC	M	14:36:00	00:00:22	00:01:19			BITE	3	0
6	2016-09-19	1	14	2368	2	602	SOC	M	14:40:00	00:00:30			00:03:42	MOUNT	5	0
6	2016-09-19	1	15	2375	1	601	CON	F	14:45:00	00:00:09	00:02:16			BITE	0	0
6	2016-09-19	1	16	2354	6	606	SOC	F	14:48:00	00:00:07		00:02:32		BITE	0	0
6	2016-09-19	1	17	2361	2	#N/A	#N/A	#N/A	14:52:00	00:00:15			00:05:15	TIMEOUT	0	0
6	2016-09-19	1	18	2393	5	605	CON	M	15:00:00	00:00:10			00:02:32	MOUNT	5	0
6	2016-09-19	1	19	2404	7	607	CON	M	15:05:00	00:00:32	00:02:15	00:02:15		BITE	0	5
6	2016-09-19	1	20	2372	1	601	CON	M	15:09:00	00:00:29			00:05:29	TIMEOUT	2	0
6	2016-09-19	1	21	2384	3	603	CON	M	15:16:00	00:00:15	00:01:18			BITE	2	0
6	2016-09-19	1	22	2365	2	602	SOC	F	15:20:00	00:00:46	00:02:17			BITE	0	0
6	2016-09-19	1	23	2400	5	605	CON	M	15:25:00	00:00:09	00:02:10			BITE	5	0
6	2016-09-19	1	24	2431	4	604	SOC	M	15:28:00	00:00:07	00:02:24			BITE	0	0
6	2016-09-19	1	25	2386	3	603	CON	M	15:31:00	00:00:38	HTR	00:01:09		BITE	0	0
6	2016-09-19	1	26	2407	7	607	CON	M	15:34:00	00:00:50			00:05:50	TIMEOUT	1	0
6	2016-09-19	1	27	2346	6	#N/A	#N/A	#N/A	15:41:00	00:00:12			00:05:12	TIMEOUT	0	0
6	2016-09-19	1	28	2423	4	604	SOC	F	15:48:00	00:00:08	00:00:58			BITE	0	0
6	2016-09-19	1	29	2356	2	#N/A	#N/A	#N/A	15:50:00	00:00:25			00:05:25	TIMEOUT	0	0
6	2016-09-19	1	30	2389	3	603	CON	M	15:57:00	00:00:07	00:01:24	00:01:24		BITE	5	0
6	2016-09-20	2	1	2389	3	603	CON	M	13:27:00	00:00:09	00:00:25			BITE	0	0
6	2016-09-20	2	2	2356	2	#N/A	#N/A	#N/A	13:30:00	00:00:07			00:05:07	TIMEOUT	0	0
6	2016-09-20	2	3	2423	4	604	SOC	F	13:36:00	00:00:11	00:00:58	00:00:59		BITE	0	0
6	2016-09-20	2	4	2365	2	602	SOC	F	13:38:00	00:00:16	00:00:46			BITE	0	0
6	2016-09-20	2	5	2407	7	607	CON	M	13:40:00	00:00:10			00:05:10	TIMEOUT	0	0
6	2016-09-20	2	6	2386	3	603	CON	M	13:47:00	00:00:34	00:03:40			BITE	0	0
6	2016-09-20	2	7	2431	4	604	SOC	M	13:52:00	00:00:03	00:01:37			BITE	0	0
6	2016-09-20	2	8	2400	5	605	CON	M	13:55:00	00:00:08	00:01:46	00:01:47		BITE	1	0
6	2016-09-20	2	9	2346	6	#N/A	#N/A	#N/A	13:58:00	00:00:12			00:03:30	MOUNT	1	5
6	2016-09-20	2	10	2384	3	603	CON	M	14:05:00	00:00:14	00:02:09			BITE	0	0
6	2016-09-20	2	11	2372	1	601	CON	M	14:08:00	00:00:07	00:02:59	00:02:58		BITE	0	3
6	2016-09-20	2	12	2404	7	607	CON	M	14:13:00	00:00:23			00:05:23	TIMEOUT	0	0
6	2016-09-20	2	13	2393	5	605	CON	M	14:20:00	00:00:07			00:04:23	FEAR	4	5
6	2016-09-20	2	14	2361	2	#N/A	#N/A	#N/A	14:27:00	00:00:06			00:04:09	FEAR	0	0
6	2016-09-20	2	15	2354	6	606	SOC	F	14:37:00	00:00:06			00:04:40	FEAR	0	0
6	2016-09-20	2	16	2375	1	601	CON	F	14:40:00	00:00:06	00:01:58			BITE	0	0
6	2016-09-20	2	17	2368	2	602	SOC	M	14:43:00	00:01:48			00:04:15	MOUNT	5	0
6	2016-09-20	2	18	2430	4	604	SOC	M	14:48:00	00:00:12	00:01:04			BITE	4	0
6	2016-09-20	2	19	2408	7	607	CON	F	14:51:00	00:00:03	00:03:34	00:03:34		BITE	0	4
6	2016-09-20	2	20	2366	2	#N/A	#N/A	#N/A	14:56:00	00:00:14			00:05:14	TIMEOUT	0	1
6	2016-09-20	2	21	2353	6	606	SOC	M	15:05:00	00:00:10	00:02:26			BITE	1	0
6	2016-09-20	2	22	2394	5	605	CON	M	15:10:00	00:00:09			00:03:14	MOUNT	5	0
6	2016-09-20	2	23	2383	3	603	CON	M	15:14:00	00:00:06	00:00:52			BITE	0	0
6	2016-09-20	2	24	2379	1	601	CON	M	15:17:00	00:00:10			00:02:01	MOUNT	5	0
6	2016-09-20	2	25	2405	7	607	CON	F	15:20:00	00:00:07	00:01:08	00:01:06		BITE	0	0
6	2016-09-20	2	26	2427	4	604	SOC	M	15:23:00	00:00:08	00:00:31			BITE	0	0
6	2016-09-20	2	27	2357	2	602	SOC	F	15:25:00	00:00:05			00:05:05	TIMEOUT	0	0
6	2016-09-20	2	28	2412	10	616	SOC	M	15:35:00	00:00:11	00:01:52			BITE	0	0
6	2016-09-20	2	29	2334	9	608	CON	F	15:39:00	00:00:17	00:01:13			BITE	0	0
6	2016-09-20	2	30	2413	10	616	SOC	M	15:42:00	00:00:10	00:02:10			BITE	0	0
6	2016-09-21	3	1	2414	10	616	SOC	M	11:07:00	00:00:07	00:00:50			BITE	0	0
6	2016-09-21	3	2	2364	2	602	SOC	F	11:09:00	00:00:19	HTR	00:02:20		BITE	0	0
6	2016-09-21	3	3	2411	7	607	CON	M	11:12:00	00:00:26	00:02:40			BITE	0	0
6	2016-09-21	3	4	2343	6	606	SOC	F	11:16:00	00:00:02			00:05:05	TIMEOUT	0	1
6	2016-09-21	3	5	2429	4	604	SOC	F	11:22:00	00:00:07				BITE	0	3
6	2016-09-21	3	6	2359	2	602	SOC	M	11:25:00	00:00:26			00:02:33	MOUNT	5	0
6	2016-09-21	3	7	2369	1	601	CON	F	11:29:00	00:00:12	00:00:56	00:00:56		BITE	0	0
6	2016-09-21	3	8	2385	3	603	CON	M	11:32:00	00:00:12			00:05:12	TIMEOUT	0	2
6	2016-09-21	3	9	2392	5	605	CON	F	11:39:00	00:00:13	00:02:44			BITE	0	0
6	2016-09-21	3	10	2409	7	607	CON	M	11:43:00	00:00:16	00:04:22			BITE	3	0
6	2016-09-21	3	11	2374	1	601	CON	F	11:48:00	00:00:13	00:01:06	00:01:07		BITE	0	2
6	2016-09-21	3	12	2360	2	#N/A	#N/A	#N/A	11:51:00	00:00:10	00:02:08			BITE	0	2
6	2016-09-21	3	13	2388	3	603	CON	M	11:55:00	00:00:09	00:03:14			BITE	0	0
6	2016-09-21	3	14	2428	4	604	SOC	M	12:00:00	00:00:18	00:01:21			BITE	0	0
6	2016-09-21	3	15	2352	6	#N/A	#N/A	#N/A	12:03:00	00:00:10	HTR	00:04:13		BITE	0	0
6	2016-09-21	3	16	2420	10	616	SOC	F	12:10:00	00:00:04	00:00:12			BITE	0	0
6	2016-09-21	3	17	2363	2	602	SOC	F	12:12:00	00:00:10	00:00:43	00:00:40		BITE	0	0
6	2016-09-21	3	18	2402	5	605	CON	M	12:14:00	00:00:12	00:01:11	00:01:11		BITE	0	0
6	2016-09-21	3	19	2410	7	607	CON	F	12:17:00	00:00:08			00:05:08	TIMEOUT	0	0
6	2016-09-21	3	20	2344	6	606	SOC	F	12:24:00	00:00:30	HTR	00:02:18		BITE	0	5
6	2016-09-21	3	21	2362	2	602	SOC	F	12:27:00	00:00:38		00:01:12		BITE	0	0
6	2016-09-21	3	22	2425	4	604	SOC	F	12:30:00	00:00:14	00:01:14			BITE	0	0
6	2016-09-21	3	23	2382	3	603	CON	F	12:33:00	00:00:01	00:02:14			BITE	0	0
6	2016-09-21	3	24	2396	5	605	CON	F	12:37:00	00:00:08	00:02:59	00:02:58		BITE	1	0
6	2016-09-21	3	25	2403	7	607	CON	M	12:41:00	00:00:17			00:03:41	FEAR	0	0
6	2016-09-21	3	26	2367	2	602	SOC	F	12:47:00	00:00:28	00:01:27			BITE	0	0
6	2016-09-21	3	27	2381	3	603	CON	M	12:50:00	00:00:15	00:02:57			BITE	1	0
6	2016-09-21	3	28	2351	6	606	SOC	F	12:55:00	00:00:15	HTR	00:01:27		BITE	0	2
6	2016-09-21	3	29	2426	4	604	SOC	M	12:57:00	00:00:09	00:00:53			BITE	0	0
6	2016-09-21	3	30	2419	10	616	SOC	M	13:00:00	00:00:10	00:00:24	00:00:23		BITE	0	0
6	2016-09-22	4	1	2419	10	616	SOC	M	10:38:00	00:00:07	00:00:38			BITE	0	0
6	2016-09-22	4	2	2426	4	604	SOC	M	10:41:00	00:00:05	00:00:58			BITE	0	0
6	2016-09-22	4	3	2351	6	606	SOC	F	10:43:00	00:00:05	00:03:30			BITE	0	0
6	2016-09-22	4	4	2381	3	603	CON	M	10:47:00	00:00:06	00:01:40			BITE	0	0
6	2016-09-22	4	5	2367	2	602	SOC	F	10:50:00	00:00:06	00:00:31			BITE	0	0
6	2016-09-22	4	6	2403	7	607	CON	M	10:52:00	00:00:09			00:05:09	TIMEOUT	0	1
6	2016-09-22	4	7	2396	5	605	CON	F	10:59:00	00:00:10	00:00:38			BITE	0	0
6	2016-09-22	4	8	2382	3	603	CON	F	11:02:00	00:00:12	00:01:01			BITE	0	0
6	2016-09-22	4	9	2425	4	604	SOC	F	11:04:00	00:00:14	00:00:52			BITE	0	0
6	2016-09-22	4	10	2362	2	602	SOC	F	11:06:00	00:00:04	00:01:51			BITE	0	0
6	2016-09-22	4	11	2344	6	606	SOC	F	11:12:00	00:00:06	00:00:53			BITE	0	0
6	2016-09-22	4	12	2410	7	607	CON	F	11:16:00	00:00:07	00:01:18			BITE	0	5
6	2016-09-22	4	13	2402	5	605	CON	M	11:19:00	00:00:13	00:00:47			BITE	0	0
6	2016-09-22	4	14	2363	2	602	SOC	F	11:21:00	00:00:03	00:00:20			BITE	0	0
6	2016-09-22	4	15	2420	10	616	SOC	F	11:32:00	00:00:02	00:00:15			BITE	0	0
6	2016-09-22	4	16	2352	6	#N/A	#N/A	#N/A	11:25:00	00:00:20	HTR	00:01:20		BITE	0	1
6	2016-09-22	4	17	2428	4	604	SOC	M	11:28:00	00:00:05	00:00:50			BITE	0	0
6	2016-09-22	4	18	2388	3	603	CON	M	11:30:00	00:00:02	HTR	00:00:57		BITE	0	0
6	2016-09-22	4	19	2360	2	#N/A	#N/A	#N/A	11:32:00	00:00:02	00:01:32			BITE	0	0
6	2016-09-22	4	20	2374	1	601	CON	F	11:35:00	00:00:14	00:00:26			BITE	0	0
6	2016-09-22	4	21	2409	7	607	CON	M	11:37:00	00:00:09	00:03:26			BITE	0	0
6	2016-09-22	4	22	2392	5	605	CON	F	11:42:00	00:00:02	00:00:50			BITE	0	0
6	2016-09-22	4	23	2385	3	603	CON	M	11:45:00	00:00:01	00:03:36			BITE	0	0
6	2016-09-22	4	24	2369	1	601	CON	F	11:49:00	00:00:02	00:00:59	00:00:57		BITE	0	0
6	2016-09-22	4	25	2359	2	602	SOC	M	11:52:00	00:00:10	00:01:47			BITE	0	0
6	2016-09-22	4	26	2429	4	604	SOC	F	11:55:00	00:00:01		00:04:36		BITE	0	0
6	2016-09-22	4	27	2343	6	606	SOC	F	12:00:00	00:00:01	00:03:16			BITE	0	0
6	2016-09-22	4	28	2411	7	607	CON	M	12:05:00	00:00:11	00:00:53			BITE	0	0
6	2016-09-22	4	29	2364	2	602	SOC	F	12:08:00	00:00:07	HTR	00:00:37		BITE	0	0
6	2016-09-22	4	30	2414	10	616	SOC	M	12:14:00	00:00:03	00:00:50			BITE	0	0
